# Supplementary material for: Root angle is controlled by EGT1 in cereal crops employing an antigravitropic mechanism
Source: Proc Natl Acad Sci U S A. 2022 Jul 26;119(31):e2201350119. doi: 10.1073/pnas.2201350119 (PMC9351459; doi:10.1073/pnas.2201350119)
Supplement: Supplementary File [file pnas.2201350119.sd01.xlsx]

## Sheet: SI Dataset 1
SI Dataset 1: Exome sequencing results of TM194 and TM3580 compared against Morex highlighting (red) mutations within HORVU6Hr1G068970 (HvEGT1), encoding Tubby-Like F-box domain protein.
Genotype	Gene	Function	chr	pos	ref	alt	Variant	Magnitude	pos_variant_seq	pos_variant_prot
TM194	HORVU6Hr1G001480	Transmembrane amino acid transporter family protein	chr6H	4785104	C	T	missense_variant	MODERATE	c.628G>A	p.Gly210Arg
	HORVU6Hr1G029550	Autophagy-related protein 11	chr6H	120536962	T	A	missense_variant	MODERATE	c.335A>T	p.Asp112Val
	HORVU6Hr1G044440	loricrin-related	chr6H	254992969	C	T	missense_variant	MODERATE	c.740G>A	p.Gly247Asp
	HORVU6Hr1G051440	unknown function	chr6H	313258244	C	T	missense_variant	MODERATE	c.821G>A	p.Arg274Lys
	HORVU6Hr1G059520	Bifunctional uridylyltransferase/uridylyl-removing enzyme	chr6H	394064872	C	T	missense_variant	MODERATE	c.169C>T	p.Leu57Phe
	HORVU6Hr1G062410	Coffea canephora DH200=94 genomic scaffold, scaffold_38	chr6H	418397593	G	A	missense_variant	MODERATE	c.616G>A	p.Gly206Ser
	HORVU6Hr1G062830	Ceramide kinase	chr6H	420836941	C	G	missense_variant	MODERATE	c.224G>C	p.Arg75Thr
	HORVU6Hr1G068970	Tubby-like F-box protein 5	chr6H	477796343	G	A	missense_variant	MODERATE	c.1184G>A	p.Gly395Glu
	HORVU6Hr1G075340	Mitochondrial transcription termination factor family protein	chr6H	519305076	G	A	missense_variant	MODERATE	c.571C>T	p.Leu191Phe
	HORVU6Hr1G080490	ARM repeat superfamily protein	chr6H	541975480	C	T	missense_variant	MODERATE	c.1936C>T	p.Pro646Ser
	HORVU6Hr1G084110	unknown function	chr6H	553275309	G	A	missense_variant	MODERATE	c.178G>A	p.Gly60Arg
	HORVU6Hr1G089010	Ankyrin repeat family protein	chr6H	568040455	G	A	missense_variant	MODERATE	c.2030G>A	p.Gly677Glu
TM3580	HORVU6Hr1G002600	Polygalacturonase-1 non-catalytic subunit beta	chr6H	6739832	C	T	missense_variant	MODERATE	c.1627C>T	p.Leu543Phe
	HORVU6Hr1G004830	3-ketoacyl-CoA synthase 6	chr6H	10421789	G	A	missense_variant	MODERATE	c.434C>T	p.Pro145Leu
	HORVU6Hr1G005590	high affinity nitrate transporter 2.6	chr6H	12379843	G	A	stop_gained	HIGH	c.1035G>A	p.Trp345*
	HORVU6Hr1G013700	GDSL esterase/lipase	chr6H	28516146	G	A	missense_variant	MODERATE	c.457C>T	p.Pro153Ser
	HORVU6Hr1G015480	Phototropic-responsive NPH3 family protein	chr6H	34142331	G	A	missense_variant	MODERATE	c.1505C>T	p.Pro502Leu
	HORVU6Hr1G015690	Pentatricopeptide repeat-containing protein	chr6H	34947816	G	A	missense_variant	MODERATE	c.1303G>A	p.Ala435Thr
	HORVU6Hr1G016810	anthranilate phosphoribosyltransferase, putative	chr6H	38243951	C	T	missense_variant	MODERATE	c.1541G>A	p.Arg514Lys
	HORVU6Hr1G019310	UPF0496 protein 3	chr6H	52012313	G	A	missense_variant	MODERATE	c.136C>T	p.Leu46Phe
	HORVU6Hr1G021340	pathogenesis related homeodomain protein A	chr6H	64221836	C	T	missense_variant&splice_region_variant	MODERATE	c.431G>A	p.Ser144Asn
	HORVU6Hr1G025670	Helicase SKI2W	chr6H	93642899	C	T	missense_variant	MODERATE	c.3860G>A	p.Gly1287Asp
	HORVU6Hr1G027440	ABC transporter G family member 11	chr6H	107464166	C	T	missense_variant	MODERATE	c.755G>A	p.Gly252Glu
	HORVU6Hr1G028130	no pollen germination related 1	chr6H	111471635	G	A	missense_variant	MODERATE	c.92C>T	p.Ser31Phe
	HORVU6Hr1G028740	undescribed protein	chr6H	115236196	G	A	missense_variant	MODERATE	c.11C>T	p.Ser4Phe
	HORVU6Hr1G030260	Calmodulin-binding protein	chr6H	125705505	C	T	missense_variant	MODERATE	c.274G>A	p.Ala92Thr
	HORVU6Hr1G031330	Basic-leucine zipper (bZIP) transcription factor family protein	chr6H	132099807	G	A	missense_variant	MODERATE	c.539C>T	p.Ser180Phe
	HORVU6Hr1G037110	BHLH transcription factor	chr6H	185542847	G	A	missense_variant	MODERATE	c.37C>T	p.Pro13Ser
	HORVU6Hr1G042080	Mitochondrial substrate carrier family protein	chr6H	233585906	G	A	missense_variant	MODERATE	c.674G>A	p.Gly225Glu
	HORVU6Hr1G043690	Ubiquitin carboxyl-terminal hydrolase 15	chr6H	247624304	G	A	missense_variant	MODERATE	c.280C>T	p.Pro94Ser
	HORVU6Hr1G046160	cyclin-dependent kinase C;1	chr6H	269412203	C	T	missense_variant	MODERATE	c.449G>A	p.Gly150Glu
	HORVU6Hr1G051000	unknown function	chr6H	310397917	G	A	missense_variant	MODERATE	c.331G>A	p.Val111Met
	HORVU6Hr1G054600	Cyclin-dependent kinase G-1	chr6H	345639229	G	A	missense_variant	MODERATE	c.244G>A	p.Glu82Lys
	HORVU6Hr1G055570	TNF receptor-associated factor 6	chr6H	353413113	C	T	missense_variant	MODERATE	c.475G>A	p.Ala159Thr
	HORVU6Hr1G055660	Dehydrogenase/reductase SDR family member 7B	chr6H	354332858	C	T	missense_variant	MODERATE	c.112C>T	p.Arg38Cys
	HORVU6Hr1G064680	Peroxisomal multifunctional enzyme type 2	chr6H	440888461	G	A	missense_variant&splice_region_variant	MODERATE	c.221G>A	p.Arg74Lys
	HORVU6Hr1G068970	Tubby-like F-box protein 5	chr6H	477794619	G	A	splice_acceptor_variant&intron_variant	HIGH	c.388-1G>A
	HORVU6Hr1G070330	Trafficking protein particle complex subunit 11	chr6H	488893306	C	T	missense_variant	MODERATE	c.1492G>A	p.Glu498Lys
	HORVU6Hr1G071570	ATP synthase mitochondrial F1 complex assembly factor 1	chr6H	497630793	C	T	stop_gained	HIGH	c.165G>A	p.Trp55*
	HORVU6Hr1G071810	amino acid permease 3	chr6H	498966443	C	T	missense_variant	MODERATE	c.1387G>A	p.Val463Met
	HORVU6Hr1G072910	Eukaryotic aspartyl protease family protein	chr6H	506197269	C	T	missense_variant	MODERATE	c.505G>A	p.Gly169Arg
	HORVU6Hr1G074060	Chalcone synthase A	chr6H	512226994	G	A	missense_variant	MODERATE	c.370C>T	p.Pro124Ser
	HORVU6Hr1G078680	DNA repair and recombination protein RAD54	chr6H	535578345	G	A	splice_acceptor_variant&intron_variant	HIGH	c.2295-1G>A
	HORVU6Hr1G080580	Ripening-related protein	chr6H	542289660	G	A	missense_variant	MODERATE	c.250G>A	p.Gly84Ser
	HORVU6Hr1G081260	HXXXD-type acyl-transferase family protein	chr6H	545266181	G	A	missense_variant	MODERATE	c.644C>T	p.Ala215Val
	HORVU6Hr1G081340	myosin, putative	chr6H	545570147	C	T	missense_variant	MODERATE	c.17G>A	p.Gly6Glu
	HORVU6Hr1G081650	BES1/BZR1 homolog 4	chr6H	546106053	G	A	missense_variant	MODERATE	c.65G>A	p.Gly22Glu
	HORVU6Hr1G089000	kinesin 1	chr6H	567941074	C	T	missense_variant	MODERATE	c.538G>A	p.Asp180Asn
	HORVU6Hr1G091290	Protein S-acyltransferase 8	chr6H	575315137	G	A	missense_variant	MODERATE	c.94G>A	p.Val32Met
	HORVU6Hr1G091300	P-loop NTPase domain-containing protein LPA1	chr6H	575417836	G	A	missense_variant	MODERATE	c.1951G>A	p.Val651Met
	HORVU6Hr1G094950	homoserine kinase	chr6H	582527822	G	A	missense_variant	MODERATE	c.115G>A	p.Ala39Thr
	HORVU6Hr1G095100	PRLI-interacting factor, putative	chr6H	583045217	C	T	missense_variant	MODERATE	c.428C>T	p.Ala143Val
