# Supplementary material for: Root angle is controlled by EGT1 in cereal crops employing an antigravitropic mechanism
Source: Proc Natl Acad Sci U S A. 2022 Jul 26;119(31):e2201350119. doi: 10.1073/pnas.2201350119 (PMC9351459; doi:10.1073/pnas.2201350119)
Supplement: Supplementary File [file pnas.2201350119.sd02.xlsx]

## Sheet: SI Dataset 2
SI Dataset 2. Transcription factor binding site prediction of 2.5kb promoter of HvEGT1 analysed using PlantRegMap tool (http://plantregmap.gao-lab.org/binding_site_prediction.php). The promoter sequence is provided in the second worksheet.
#pattern name	TF Family	sequence name	start	stop	strand	score	p-value	q-value	matched sequence
MLOC_70754	AP2	HvEGT1_2.5KB_promoter	257	276	-	18.2692	3.51e-07	0.00125	ATGAAAGAGGAAAAGAGACA				0	Count															MLOC_70754
MLOC_70754	AP2	HvEGT1_2.5KB_promoter	1579	1598	+	9.47436	8.3e-05	0.148	CAACGAGAGAGGAAAAAAGG				TF Family	2															MLOC_76165
MLOC_76165	ARR-B	HvEGT1_2.5KB_promoter	2430	2437	-	11.6768	1.33e-05	0.0512	AGATCCGC				AP2	2															MLOC_69727
MLOC_76165	ARR-B	HvEGT1_2.5KB_promoter	2214	2221	+	11.0909	4.16e-05	0.0802	AGATCCGG				ARR-B	2															MLOC_15725
MLOC_69727	B3	HvEGT1_2.5KB_promoter	363	371	-	14.7943	3.52e-06	0.0136	CTGCATGCA				B3	2															MLOC_15776
MLOC_15725	B3	HvEGT1_2.5KB_promoter	360	374	+	14.7727	6.81e-06	0.0246	AAATGCATGCAGAAA				BBR-BPC	8															MLOC_71611
MLOC_15725	B3	HvEGT1_2.5KB_promoter	359	373	-	13.9242	1.29e-05	0.0246	TTCTGCATGCATTTA				bHLH	8															MLOC_6711
MLOC_69727	B3	HvEGT1_2.5KB_promoter	466	474	-	13.1489	2.04e-05	0.0392	CGGCATGCA				bZIP	8															MLOC_6534
MLOC_15725	B3	HvEGT1_2.5KB_promoter	977	991	+	12.0606	3.93e-05	0.0499	ATTGACATGCATGAC				C2H2	8															MLOC_34679
MLOC_69727	B3	HvEGT1_2.5KB_promoter	465	473	+	11.7943	4.78e-05	0.0613	TTGCATGCC				Dof	8															MLOC_64781
MLOC_15725	B3	HvEGT1_2.5KB_promoter	890	904	+	10.3939	7.96e-05	0.0757	ACTATCATGCATATG				ERF	8															MLOC_71198
MLOC_69727	B3	HvEGT1_2.5KB_promoter	362	370	+	11.2979	8.4e-05	0.0808	ATGCATGCA				G2-like	8															MLOC_63436
MLOC_15776	BBR-BPC	HvEGT1_2.5KB_promoter	1038	1058	+	4.89474	8.26e-06	0.0206	CTATAATCCTCTCTCTCTTCT				GATA	8															MLOC_60958
MLOC_15776	BBR-BPC	HvEGT1_2.5KB_promoter	2059	2079	-	3.88158	1.13e-05	0.0206	CTCCCTCCGTTTCCCTCATTC				HD-ZIP	5															MLOC_1876
MLOC_15776	BBR-BPC	HvEGT1_2.5KB_promoter	1040	1060	+	1.81579	2.11e-05	0.0256	ATAATCCTCTCTCTCTTCTTT				HSF	5															MLOC_57518
MLOC_15776	BBR-BPC	HvEGT1_2.5KB_promoter	254	274	+	-3.34211	8.77e-05	0.0647	GTATGTCTCTTTTCCTCTTTC				LBD	5															MLOC_14363
MLOC_15776	BBR-BPC	HvEGT1_2.5KB_promoter	258	278	+	-3.38158	8.86e-05	0.0647	GTCTCTTTTCCTCTTTCATGA				MIKC_MADS	5															MLOC_29808
MLOC_71611	bHLH	HvEGT1_2.5KB_promoter	474	481	+	11.3735	8.82e-05	0.17	GCACATGC				MYB	5															MLOC_79967
MLOC_71611	bHLH	HvEGT1_2.5KB_promoter	474	481	-	11.3735	8.82e-05	0.17	GCATGTGC				MYB_related	2															MLOC_3855
MLOC_6711	bZIP	HvEGT1_2.5KB_promoter	1068	1082	+	12.1667	1.9e-05	0.0724	TGCCACGTTACCATG				NAC	2															MLOC_73724
MLOC_6534	bZIP	HvEGT1_2.5KB_promoter	1068	1082	-	10.803	2.76e-05	0.105	CATGGTAACGTGGCA				SBP	7															MLOC_17236
MLOC_34679	bZIP	HvEGT1_2.5KB_promoter	1066	1083	-	6.16667	7.65e-05	0.291	ACATGGTAACGTGGCAAG				TCP	7															MLOC_61071
MLOC_64781	bZIP	HvEGT1_2.5KB_promoter	1503	1513	+	8.23684	7.92e-05	0.304	GGCAGCTGTGA				Trihelix	7															MLOC_64612
MLOC_71198	bZIP	HvEGT1_2.5KB_promoter	2294	2305	-	9.95455	8.62e-05	0.178	GAGACAGCTAAA				ZF-HD																MLOC_58641
MLOC_71198	bZIP	HvEGT1_2.5KB_promoter	2386	2397	-	9.69697	9.26e-05	0.178	GAGACAGCTCAT																				MLOC_80197
MLOC_63436	bZIP	HvEGT1_2.5KB_promoter	1068	1082	-	5.4697	9.99e-05	0.381	CATGGTAACGTGGCA																				MLOC_77405
MLOC_60958	C2H2	HvEGT1_2.5KB_promoter	61	77	+	12.5303	1.01e-05	0.0377	TACATAACAACAAAACC																				MLOC_73522
MLOC_1876	C2H2	HvEGT1_2.5KB_promoter	1582	1593	-	11.8137	1.31e-05	0.0484	TTTCCTCTCTCG																				MLOC_12223
MLOC_57518	C2H2	HvEGT1_2.5KB_promoter	61	78	+	11	2.28e-05	0.0849	TACATAACAACAAAACCA																				MLOC_69987
MLOC_14363	C2H2	HvEGT1_2.5KB_promoter	61	77	+	10.697	2.59e-05	0.0954	TACATAACAACAAAACC																				MLOC_38561
MLOC_29808	C2H2	HvEGT1_2.5KB_promoter	175	185	+	11.4545	2.75e-05	0.102	CAGTGAAGGAA																				MLOC_55323
MLOC_79967	C2H2	HvEGT1_2.5KB_promoter	1537	1544	+	11.0455	3.4e-05	0.0655	AGTAGTAG																				MLOC_55144
MLOC_79967	C2H2	HvEGT1_2.5KB_promoter	1540	1547	+	11.0455	3.4e-05	0.0655	AGTAGTAG																				MLOC_69438
MLOC_1876	C2H2	HvEGT1_2.5KB_promoter	596	607	+	10.9804	3.93e-05	0.0725	TTGTCTTTTGTG																				MLOC_8220
MLOC_60958	C2H2	HvEGT1_2.5KB_promoter	103	119	-	8.77273	4.7e-05	0.0875	AACTAAAGACCAAAAAG																				MLOC_24530
MLOC_3855	C2H2	HvEGT1_2.5KB_promoter	1241	1259	+	8.92857	8.85e-05	0.319	CTTGCTCTGCAACCACCTC																				MLOC_66843
MLOC_73724	Dof	HvEGT1_2.5KB_promoter	556	576	-	12.2727	2.99e-05	0.0423	AAAACTGCCAAAAAGAAATTA																				MLOC_69002
MLOC_17236	Dof	HvEGT1_2.5KB_promoter	99	119	+	11.7879	3.1e-05	0.0544	ATCTCTTTTTGGTCTTTAGTT																				MLOC_63834
MLOC_73724	Dof	HvEGT1_2.5KB_promoter	1583	1603	+	12.1061	3.34e-05	0.0423	GAGAGAGGAAAAAAGGAGCAC																				MLOC_64636
MLOC_73724	Dof	HvEGT1_2.5KB_promoter	256	276	-	12.0303	3.5e-05	0.0423	ATGAAAGAGGAAAAGAGACAT																				MLOC_60074
MLOC_17236	Dof	HvEGT1_2.5KB_promoter	258	278	+	11.2121	4.3e-05	0.0544	GTCTCTTTTCCTCTTTCATGA																				MLOC_54829
MLOC_17236	Dof	HvEGT1_2.5KB_promoter	1581	1601	-	11.0909	4.6e-05	0.0544	GCTCCTTTTTTCCTCTCTCGT																				MLOC_37446
MLOC_17236	Dof	HvEGT1_2.5KB_promoter	1580	1600	-	10.1515	7.63e-05	0.0676	CTCCTTTTTTCCTCTCTCGTT																				MLOC_58725
MLOC_61071	Dof	HvEGT1_2.5KB_promoter	943	953	+	11.5	8.75e-05	0.166	CATAAAGTAGT																				MLOC_5372
MLOC_61071	Dof	HvEGT1_2.5KB_promoter	2378	2388	-	11.5	8.75e-05	0.166	CATAAAGTAGT																				MLOC_15014
MLOC_64612	Dof	HvEGT1_2.5KB_promoter	1591	1604	+	10.803	9.97e-05	0.372	AAAAAAGGAGCACC																				MLOC_61420
MLOC_58641	ERF	HvEGT1_2.5KB_promoter	2358	2378	-	20.0857	9.37e-08	0.000352	TCGCCGCCACCACCGCGTCCA																				MLOC_5668
MLOC_80197	ERF	HvEGT1_2.5KB_promoter	2357	2384	-	19.1364	1.62e-07	0.000603	AAGTAGTCGCCGCCACCACCGCGTCCAA																				MLOC_77488
MLOC_77405	ERF	HvEGT1_2.5KB_promoter	2359	2379	+	18.493	2.97e-07	0.00112	GGACGCGGTGGTGGCGGCGAC																				MLOC_498
MLOC_73522	ERF	HvEGT1_2.5KB_promoter	2359	2379	-	18.3182	3.33e-07	0.00125	GTCGCCGCCACCACCGCGTCC																				MLOC_73356
MLOC_58641	ERF	HvEGT1_2.5KB_promoter	2361	2381	-	17.5143	6.42e-07	0.00121	TAGTCGCCGCCACCACCGCGT																				MLOC_72525
MLOC_12223	ERF	HvEGT1_2.5KB_promoter	2365	2379	+	16.2121	1.82e-06	0.00692	GGTGGTGGCGGCGAC																				MLOC_56075
MLOC_77405	ERF	HvEGT1_2.5KB_promoter	2356	2376	+	15.831	1.88e-06	0.00355	GTTGGACGCGGTGGTGGCGGC																				MLOC_61947
MLOC_69987	ERF	HvEGT1_2.5KB_promoter	2364	2378	-	15.9242	2.07e-06	0.00789	TCGCCGCCACCACCG																				MLOC_61901
MLOC_38561	ERF	HvEGT1_2.5KB_promoter	2361	2381	+	15.9697	2.33e-06	0.00881	ACGCGGTGGTGGCGGCGACTA																				MLOC_31575
MLOC_73522	ERF	HvEGT1_2.5KB_promoter	2362	2382	-	15.6061	2.69e-06	0.00506	GTAGTCGCCGCCACCACCGCG																				MLOC_56472
MLOC_55323	ERF	HvEGT1_2.5KB_promoter	2361	2379	+	15.5152	2.84e-06	0.0107	ACGCGGTGGTGGCGGCGAC																				MLOC_44514
MLOC_55144	ERF	HvEGT1_2.5KB_promoter	2358	2377	-	14.9848	3.46e-06	0.0107	CGCCGCCACCACCGCGTCCA																				MLOC_5375
MLOC_69987	ERF	HvEGT1_2.5KB_promoter	2367	2381	-	14.8182	4.3e-06	0.0082	TAGTCGCCGCCACCA																				MLOC_4407
MLOC_55144	ERF	HvEGT1_2.5KB_promoter	2364	2383	-	14.2879	5.67e-06	0.0107	AGTAGTCGCCGCCACCACCG																				MLOC_65957
MLOC_58641	ERF	HvEGT1_2.5KB_promoter	2355	2375	-	13.5714	7.28e-06	0.00911	CCGCCACCACCGCGTCCAACC																				MLOC_34885
MLOC_55323	ERF	HvEGT1_2.5KB_promoter	2358	2376	+	14.0606	7.46e-06	0.0127	TGGACGCGGTGGTGGCGGC																				MLOC_43806
MLOC_12223	ERF	HvEGT1_2.5KB_promoter	2359	2373	+	14.2576	7.7e-06	0.0146	GGACGCGGTGGTGGC																				MLOC_52134
MLOC_69438	ERF	HvEGT1_2.5KB_promoter	2361	2375	-	13.7121	1e-05	0.0189	CCGCCACCACCGCGT																				MLOC_39554
MLOC_55323	ERF	HvEGT1_2.5KB_promoter	2364	2382	+	13.5758	1.01e-05	0.0127	CGGTGGTGGCGGCGACTAC																				MLOC_53640
MLOC_69987	ERF	HvEGT1_2.5KB_promoter	2361	2375	-	13.197	1.18e-05	0.015	CCGCCACCACCGCGT																				MLOC_10556
MLOC_55144	ERF	HvEGT1_2.5KB_promoter	2361	2380	-	13.1515	1.22e-05	0.0154	AGTCGCCGCCACCACCGCGT																				MLOC_10278
MLOC_69438	ERF	HvEGT1_2.5KB_promoter	2367	2381	-	13.3485	1.25e-05	0.0189	TAGTCGCCGCCACCA																				MLOC_59663
MLOC_8220	ERF	HvEGT1_2.5KB_promoter	2256	2265	+	11.7677	1.25e-05	0.0481	CGCCGCCCAC																				MLOC_52439
MLOC_69438	ERF	HvEGT1_2.5KB_promoter	2364	2378	-	13.0303	1.49e-05	0.0189	TCGCCGCCACCACCG																				MLOC_19175
MLOC_12223	ERF	HvEGT1_2.5KB_promoter	2362	2376	+	13.0303	1.67e-05	0.0212	CGCGGTGGTGGCGGC																				MLOC_17128
MLOC_24530	ERF	HvEGT1_2.5KB_promoter	2367	2381	-	12.4394	1.9e-05	0.0723	TAGTCGCCGCCACCA																				MLOC_36942
MLOC_66843	ERF	HvEGT1_2.5KB_promoter	2370	2377	-	14.8211	1.95e-05	0.0753	CGCCGCCA																				MLOC_59162
MLOC_69002	ERF	HvEGT1_2.5KB_promoter	2249	2263	+	12.9545	2.2e-05	0.0838	TCGCCCTCGCCGCCC																				MLOC_64057
MLOC_73522	ERF	HvEGT1_2.5KB_promoter	2356	2376	-	12.0303	2.35e-05	0.0295	GCCGCCACCACCGCGTCCAAC																				MLOC_326
MLOC_77405	ERF	HvEGT1_2.5KB_promoter	2353	2373	+	10.8592	3.13e-05	0.0394	TGGGTTGGACGCGGTGGTGGC																				MLOC_49381
MLOC_80197	ERF	HvEGT1_2.5KB_promoter	2360	2387	-	10.6212	3.45e-05	0.0643	ATAAAGTAGTCGCCGCCACCACCGCGTC																				MLOC_10214
MLOC_38561	ERF	HvEGT1_2.5KB_promoter	2358	2378	+	11.1818	3.65e-05	0.0689	TGGACGCGGTGGTGGCGGCGA																				MLOC_60577
MLOC_55323	ERF	HvEGT1_2.5KB_promoter	2355	2373	+	11.0455	4.14e-05	0.0391	GGTTGGACGCGGTGGTGGC																				MLOC_72393
MLOC_66843	ERF	HvEGT1_2.5KB_promoter	2256	2263	+	8.65041	4.81e-05	0.0929	CGCCGCCC																				MLOC_61814
MLOC_63834	ERF	HvEGT1_2.5KB_promoter	2243	2262	-	11.5	5.28e-05	0.139	GGCGGCGAGGGCGAGGACCC																				MLOC_25460
MLOC_24530	ERF	HvEGT1_2.5KB_promoter	2364	2378	-	9.92424	5.5e-05	0.105	TCGCCGCCACCACCG																				MLOC_74813
MLOC_64636	ERF	HvEGT1_2.5KB_promoter	2255	2262	+	11.4727	5.85e-05	0.113	TCGCCGCC																				MLOC_65058
MLOC_64636	ERF	HvEGT1_2.5KB_promoter	2371	2378	-	11.4727	5.85e-05	0.113	TCGCCGCC
MLOC_73522	ERF	HvEGT1_2.5KB_promoter	2353	2373	-	10.0455	6.38e-05	0.0523	GCCACCACCGCGTCCAACCCA
MLOC_73522	ERF	HvEGT1_2.5KB_promoter	2039	2059	-	9.86364	6.95e-05	0.0523	CCCGCCTCCGTTGGATCCCCA
MLOC_63834	ERF	HvEGT1_2.5KB_promoter	2362	2381	+	10.9242	7.33e-05	0.139	CGCGGTGGTGGCGGCGACTA
MLOC_58641	ERF	HvEGT1_2.5KB_promoter	2041	2061	-	8.77143	7.34e-05	0.0689	TTCCCGCCTCCGTTGGATCCC
MLOC_80197	ERF	HvEGT1_2.5KB_promoter	2249	2276	+	7.62121	7.61e-05	0.0876	TCGCCCTCGCCGCCCACCTCAAATTCGC
MLOC_69002	ERF	HvEGT1_2.5KB_promoter	2370	2384	-	11.0606	7.74e-05	0.148	AAGTAGTCGCCGCCA
MLOC_55323	ERF	HvEGT1_2.5KB_promoter	2041	2059	+	9.56061	8.55e-05	0.0646	GGGATCCAACGGAGGCGGG
MLOC_80197	ERF	HvEGT1_2.5KB_promoter	2415	2442	-	6.81818	9.39e-05	0.0876	TGGCAAGATCCGCCATTGCGGGTGAATC
MLOC_60074	G2-like	HvEGT1_2.5KB_promoter	447	459	-	12.3182	3.21e-05	0.12	TAGCGAATATCCC
MLOC_54829	G2-like	HvEGT1_2.5KB_promoter	436	444	+	12.7105	3.91e-05	0.147	CAGAAAACA
MLOC_37446	G2-like	HvEGT1_2.5KB_promoter	2427	2440	-	11.088	5.48e-05	0.208	GCAAGATCCGCCAT
MLOC_58725	GATA	HvEGT1_2.5KB_promoter	2212	2224	-	10.9242	7.97e-05	0.169	AGTCCGGATCTGG
MLOC_58725	GATA	HvEGT1_2.5KB_promoter	2317	2329	+	10.6818	9.01e-05	0.169	GCTTCAGATCTTT
MLOC_5372	GATA	HvEGT1_2.5KB_promoter	2085	2097	+	10.7879	9.45e-05	0.345	TCGATCCGTTCTT
MLOC_15014	HD-ZIP	HvEGT1_2.5KB_promoter	355	365	-	15.0455	6.07e-06	0.0228	GCATTTATTGT
MLOC_61420	HD-ZIP	HvEGT1_2.5KB_promoter	355	365	-	14.3433	1.09e-05	0.0408	GCATTTATTGT
MLOC_15014	HD-ZIP	HvEGT1_2.5KB_promoter	971	981	+	12.7273	3.06e-05	0.0575	TCATTTATTGA
MLOC_61420	HD-ZIP	HvEGT1_2.5KB_promoter	971	981	+	12.2687	3.44e-05	0.0645	TCATTTATTGA
MLOC_5668	HD-ZIP	HvEGT1_2.5KB_promoter	2339	2349	-	11.7313	5.68e-05	0.209	AAAATAATGGA
MLOC_77488	HD-ZIP	HvEGT1_2.5KB_promoter	190	210	+	10.2537	6.54e-05	0.237	AAAACAATAATGTCATACCAC
MLOC_498	HSF	HvEGT1_2.5KB_promoter	2322	2336	+	13.8182	8.86e-06	0.0338	AGATCTTTCTCGAAA
MLOC_73356	HSF	HvEGT1_2.5KB_promoter	2322	2336	+	8.39474	4.1e-05	0.151	AGATCTTTCTCGAAA
MLOC_498	HSF	HvEGT1_2.5KB_promoter	2076	2090	+	10.0455	6.65e-05	0.127	GGAGGGTTCTCGATC
MLOC_73356	HSF	HvEGT1_2.5KB_promoter	2327	2341	-	6.47368	7.95e-05	0.151	GGACATTTCGAGAAA
MLOC_72525	LBD	HvEGT1_2.5KB_promoter	2361	2381	-	14.5909	4.67e-06	0.0176	TAGTCGCCGCCACCACCGCGT
MLOC_56075	LBD	HvEGT1_2.5KB_promoter	2361	2377	+	13.2273	1.38e-05	0.0526	ACGCGGTGGTGGCGGCG
MLOC_61947	LBD	HvEGT1_2.5KB_promoter	608	622	-	10.8636	6.79e-05	0.258	GCGGAAAATCCTCGG
MLOC_61901	MIKC_MADS	HvEGT1_2.5KB_promoter	2399	2410	-	14.5714	4.33e-06	0.0161	CCAAAAATGGCA
MLOC_31575	MIKC_MADS	HvEGT1_2.5KB_promoter	2398	2412	-	14.8169	4.67e-06	0.0174	CTCCAAAAATGGCAG
MLOC_56472	MIKC_MADS	HvEGT1_2.5KB_promoter	2398	2410	-	14.1857	5.88e-06	0.0222	CCAAAAATGGCAG
MLOC_44514	MIKC_MADS	HvEGT1_2.5KB_promoter	263	276	-	14.197	7.31e-06	0.0158	ATGAAAGAGGAAAA
MLOC_44514	MIKC_MADS	HvEGT1_2.5KB_promoter	2397	2410	-	13.9394	8.65e-06	0.0158	CCAAAAATGGCAGG
MLOC_5375	MIKC_MADS	HvEGT1_2.5KB_promoter	2395	2413	+	13.662	9.95e-06	0.037	CTCCTGCCATTTTTGGAGT
MLOC_5375	MIKC_MADS	HvEGT1_2.5KB_promoter	261	279	+	12.2676	2.65e-05	0.0492	TCTTTTCCTCTTTCATGAA
MLOC_4407	MIKC_MADS	HvEGT1_2.5KB_promoter	215	229	-	9.83333	6.71e-05	0.179	TTTCTTAATGGGGAT
MLOC_44514	MIKC_MADS	HvEGT1_2.5KB_promoter	1581	1594	+	10.0909	9.22e-05	0.113	ACGAGAGAGGAAAA
MLOC_4407	MIKC_MADS	HvEGT1_2.5KB_promoter	2398	2412	+	9.01515	9.45e-05	0.179	CTGCCATTTTTGGAG
MLOC_31575	MIKC_MADS	HvEGT1_2.5KB_promoter	264	278	-	10.0141	9.55e-05	0.178	TCATGAAAGAGGAAA
MLOC_65957	MYB	HvEGT1_2.5KB_promoter	788	802	-	13.3182	1.39e-05	0.0524	CTTTATGTAGGTGAA
MLOC_34885	MYB	HvEGT1_2.5KB_promoter	1244	1262	-	12.3636	3.2e-05	0.118	GGTGAGGTGGTTGCAGAGC
MLOC_43806	MYB	HvEGT1_2.5KB_promoter	778	798	+	11.4697	5.49e-05	0.165	TGACATTTCCTTCACCTACAT
MLOC_52134	MYB	HvEGT1_2.5KB_promoter	313	333	-	10.9242	8.63e-05	0.318	GTTATGGGGGTAGTTTGGACA
MLOC_39554	MYB	HvEGT1_2.5KB_promoter	316	330	-	10.5909	9.03e-05	0.335	ATGGGGGTAGTTTGG
MLOC_43806	MYB	HvEGT1_2.5KB_promoter	1247	1267	+	10.6818	9.04e-05	0.165	CTGCAACCACCTCACCTCACC
MLOC_53640	MYB	HvEGT1_2.5KB_promoter	781	801	+	9.87879	9.09e-05	0.341	CATTTCCTTCACCTACATAAA
MLOC_10556	MYB	HvEGT1_2.5KB_promoter	407	421	+	10.5758	9.51e-05	0.363	TGATCTTTCCGTTAT
MLOC_10278	MYB_related	HvEGT1_2.5KB_promoter	130	138	-	13.5571	1.25e-05	0.048	ATTAGGTCG
MLOC_59663	MYB_related	HvEGT1_2.5KB_promoter	1248	1262	+	12.5	3.56e-05	0.133	TGCAACCACCTCACC
MLOC_52439	MYB_related	HvEGT1_2.5KB_promoter	130	139	-	12.2339	3.6e-05	0.137	AATTAGGTCG
MLOC_19175	NAC	HvEGT1_2.5KB_promoter	1059	1079	-	13.5303	9.97e-06	0.0375	GGTAACGTGGCAAGTAATTAA
MLOC_17128	NAC	HvEGT1_2.5KB_promoter	1059	1079	-	12.9697	1.44e-05	0.054	GGTAACGTGGCAAGTAATTAA
MLOC_36942	NAC	HvEGT1_2.5KB_promoter	1059	1079	-	10.803	2.05e-05	0.0774	GGTAACGTGGCAAGTAATTAA
MLOC_59162	NAC	HvEGT1_2.5KB_promoter	249	270	+	10.9848	7.83e-05	0.174	GGCGTGTATGTCTCTTTTCCTC
MLOC_64057	NAC	HvEGT1_2.5KB_promoter	1059	1079	+	7.12121	9.1e-05	0.343	TTAATTACTTGCCACGTTACC
MLOC_59162	NAC	HvEGT1_2.5KB_promoter	937	958	-	10.7576	9.22e-05	0.174	TACGTACTACTTTATGATACTA
MLOC_326	SBP	HvEGT1_2.5KB_promoter	946	961	-	13.8556	9.29e-06	0.0342	TGATACGTACTACTTT
MLOC_326	SBP	HvEGT1_2.5KB_promoter	915	930	+	11.1778	9.61e-05	0.177	ATGATAGTACCTTCAT
MLOC_49381	TCP	HvEGT1_2.5KB_promoter	512	519	+	15.6545	1.04e-05	0.0399	GGGCCCAC
MLOC_10214	TCP	HvEGT1_2.5KB_promoter	512	519	+	15.2276	1.04e-05	0.0399	GGGCCCAC
MLOC_60577	TCP	HvEGT1_2.5KB_promoter	509	521	-	11.7273	3.38e-05	0.129	TTGTGGGCCCTTG
MLOC_72393	TCP	HvEGT1_2.5KB_promoter	507	520	-	11.697	3.38e-05	0.129	TGTGGGCCCTTGAG
MLOC_61814	Trihelix	HvEGT1_2.5KB_promoter	228	245	+	12.9857	1.61e-05	0.0342	AAAAATATATATCCTAAT
MLOC_61814	Trihelix	HvEGT1_2.5KB_promoter	41	58	+	12.8429	1.83e-05	0.0342	AATCAAACATACCCTAAG
MLOC_25460	Trihelix	HvEGT1_2.5KB_promoter	679	688	-	11.2	3.56e-05	0.132	ATTTTTACTA
MLOC_74813	Trihelix	HvEGT1_2.5KB_promoter	678	693	+	12.0909	3.89e-05	0.142	GTAGTAAAAATGTTCT
MLOC_65058	ZF-HD	HvEGT1_2.5KB_promoter	190	203	+	11.197	6.11e-05	0.225	AAAACAATAATGTC

## Sheet: HvEGT1_2.5kb_promoter_sequence
>HvEGT1_2.5KB_promoter
TGCGCCTAGACAATTTTTTGGGAGGGCAACCTTGTGCATAAATCAAACATACCCTAAGATTACATAACAACAAAACCACATGGACACACATGTGTAGCATCTCTTTTTGGTCTTTAGTTGGTACCAAAGCGACCTAATTTCAAGCATACGGATGTATTTATGTAAAGTACTACTCAGTGAAGGAAAATCAAAACAATAATGTCATACCACTTCCATCCCCATTAAGAAAAAATATATATCCTAATAAAGGCGTGTATGTCTCTTTTCCTCTTTCATGAAAGAACACCACCATAAGCAAAAGAAGTCGTGGTGTGTCCAAACTACCCCCATAACACGACACTACAAAATCAAAGCACAATAAATGCATGCAGAAAATCACAGAGTAAGAACAAAGCGAAA…
