# Supplementary material for: Root angle is controlled by EGT1 in cereal crops employing an antigravitropic mechanism
Source: Proc Natl Acad Sci U S A. 2022 Jul 26;119(31):e2201350119. doi: 10.1073/pnas.2201350119 (PMC9351459; doi:10.1073/pnas.2201350119)
Supplement: Supplementary File [file pnas.2201350119.sd03.xlsx]

## Sheet: SI Dataset 3
SI Dataset 3: Differentially expressed genes between comparisons of TM194 vs Morex, TM3580 vs Morex and TM194 vs TM3580. Genes with Benjamini Hochberg controlled FDR < 0.05, FC +/- 1.5 and FPKM >1 were assigned as differentially expressed.
1= Up-regulated, -1 = Down-regulated and 0 = unregulated
Gene	TM194 vs Morex	TM3580 vs Morex	TM194 vs TM3580
ENSRNA049467767	0	-1	0
ENSRNA049467786	0	-1	0
ENSRNA049471275	0	-1	0
ENSRNA049474412	0	1	0
ENSRNA049476464	0	-1	0
ENSRNA049480879	0	1	0
ENSRNA049482671	0	0	-1
ENSRNA049484143	0	1	0
ENSRNA049484151	0	1	0
ENSRNA049484382	0	1	0
ENSRNA049485045	0	1	0
ENSRNA049485048	0	1	0
ENSRNA049485052	0	1	0
ENSRNA049485055	0	1	-1
ENSRNA049485169	0	1	-1
ENSRNA049485170	0	1	0
ENSRNA049486791	0	-1	0
ENSRNA049486896	0	1	0
ENSRNA049486921	0	0	-1
ENSRNA049486922	0	1	-1
ENSRNA049486923	0	1	0
ENSRNA049486926	0	1	-1
ENSRNA049486928	0	1	-1
ENSRNA049486929	0	1	-1
ENSRNA049486932	0	0	-1
ENSRNA049487094	0	0	-1
ENSRNA049488568	0	0	-1
ENSRNA049488570	0	0	-1
ENSRNA049489133	-1	0	-1
ENSRNA049489139	-1	0	-1
ENSRNA049489319	0	-1	0
ENSRNA049489445	0	-1	0
HORVU0Hr1G000130	0	1	0
HORVU0Hr1G000280	0	1	-1
HORVU0Hr1G000420	0	1	-1
HORVU0Hr1G000630	1	0	1
HORVU0Hr1G000660	1	0	1
HORVU0Hr1G000760	1	1	1
HORVU0Hr1G000780	1	0	1
HORVU0Hr1G000810	1	0	1
HORVU0Hr1G000850	1	0	1
HORVU0Hr1G000900	1	0	1
HORVU0Hr1G000940	1	0	1
HORVU0Hr1G001070	1	0	1
HORVU0Hr1G001120	1	0	1
HORVU0Hr1G001160	0	0	1
HORVU0Hr1G001180	1	0	1
HORVU0Hr1G001230	0	0	1
HORVU0Hr1G001240	1	0	1
HORVU0Hr1G001270	1	0	1
HORVU0Hr1G001280	1	0	1
HORVU0Hr1G001300	1	1	0
HORVU0Hr1G001390	0	1	0
HORVU0Hr1G001630	-1	0	0
HORVU0Hr1G001680	1	0	1
HORVU0Hr1G001690	1	1	1
HORVU0Hr1G001750	0	1	-1
HORVU0Hr1G001760	-1	-1	0
HORVU0Hr1G001770	0	1	0
HORVU0Hr1G001900	1	1	0
HORVU0Hr1G002250	1	0	1
HORVU0Hr1G002320	0	-1	0
HORVU0Hr1G002340	0	0	-1
HORVU0Hr1G002360	-1	-1	0
HORVU0Hr1G002690	0	1	-1
HORVU0Hr1G002720	0	1	0
HORVU0Hr1G002770	-1	-1	1
HORVU0Hr1G002840	0	1	0
HORVU0Hr1G003000	-1	0	0
HORVU0Hr1G003010	0	0	-1
HORVU0Hr1G003230	0	-1	0
HORVU0Hr1G003280	0	1	-1
HORVU0Hr1G003340	1	1	0
HORVU0Hr1G003480	-1	-1	0
HORVU0Hr1G003810	0	1	-1
HORVU0Hr1G003870	0	1	0
HORVU0Hr1G004060	0	1	0
HORVU0Hr1G004630	-1	-1	0
HORVU0Hr1G004690	0	1	0
HORVU0Hr1G004790	0	1	0
HORVU0Hr1G004910	0	1	0
HORVU0Hr1G005010	1	1	0
HORVU0Hr1G005060	1	1	0
HORVU0Hr1G005150	0	1	0
HORVU0Hr1G005160	-1	0	-1
HORVU0Hr1G005210	0	1	-1
HORVU0Hr1G005260	0	1	0
HORVU0Hr1G005350	0	1	0
HORVU0Hr1G005400	0	1	-1
HORVU0Hr1G005420	0	1	0
HORVU0Hr1G005490	-1	0	0
HORVU0Hr1G005520	0	1	-1
HORVU0Hr1G005700	-1	0	-1
HORVU0Hr1G005750	0	0	-1
HORVU0Hr1G006120	0	1	-1
HORVU0Hr1G006130	0	1	-1
HORVU0Hr1G006190	1	1	1
HORVU0Hr1G006680	0	1	0
HORVU0Hr1G006750	0	1	-1
HORVU0Hr1G006770	0	1	0
HORVU0Hr1G006930	0	1	0
HORVU0Hr1G007050	0	1	-1
HORVU0Hr1G007110	0	0	-1
HORVU0Hr1G007220	1	1	0
HORVU0Hr1G007240	1	1	0
HORVU0Hr1G007260	1	1	0
HORVU0Hr1G007280	0	1	0
HORVU0Hr1G007380	0	1	-1
HORVU0Hr1G008070	0	1	0
HORVU0Hr1G008080	0	0	-1
HORVU0Hr1G008550	0	1	0
HORVU0Hr1G008590	0	0	-1
HORVU0Hr1G008830	0	1	0
HORVU0Hr1G008850	0	0	-1
HORVU0Hr1G008870	0	1	-1
HORVU0Hr1G008940	0	1	-1
HORVU0Hr1G008990	0	1	-1
HORVU0Hr1G009080	0	1	0
HORVU0Hr1G009120	-1	-1	1
HORVU0Hr1G009380	0	1	0
HORVU0Hr1G009550	0	0	-1
HORVU0Hr1G009560	0	1	0
HORVU0Hr1G009600	0	1	0
HORVU0Hr1G009850	-1	0	0
HORVU0Hr1G010040	-1	-1	0
HORVU0Hr1G010070	0	1	-1
HORVU0Hr1G010080	-1	-1	0
HORVU0Hr1G010490	0	1	0
HORVU0Hr1G010530	0	1	0
HORVU0Hr1G010590	0	1	0
HORVU0Hr1G010640	0	1	0
HORVU0Hr1G010660	0	1	-1
HORVU0Hr1G010810	0	1	0
HORVU0Hr1G010840	0	1	0
HORVU0Hr1G011560	0	0	1
HORVU0Hr1G011720	1	1	0
HORVU0Hr1G011840	0	0	-1
HORVU0Hr1G012260	0	0	-1
HORVU0Hr1G012300	0	1	-1
HORVU0Hr1G012850	-1	-1	0
HORVU0Hr1G012910	0	1	0
HORVU0Hr1G012930	0	0	-1
HORVU0Hr1G013070	0	1	-1
HORVU0Hr1G013250	0	1	0
HORVU0Hr1G013340	0	-1	0
HORVU0Hr1G013770	0	0	-1
HORVU0Hr1G013890	0	0	-1
HORVU0Hr1G014070	0	1	0
HORVU0Hr1G014110	0	1	0
HORVU0Hr1G014170	0	1	-1
HORVU0Hr1G014760	0	1	0
HORVU0Hr1G014790	0	1	-1
HORVU0Hr1G015230	0	1	-1
HORVU0Hr1G015260	0	1	0
HORVU0Hr1G015380	0	0	-1
HORVU0Hr1G015530	0	1	-1
HORVU0Hr1G015590	-1	-1	0
HORVU0Hr1G015600	0	1	0
HORVU0Hr1G015820	0	1	0
HORVU0Hr1G015840	0	1	0
HORVU0Hr1G015890	0	1	-1
HORVU0Hr1G015970	0	1	0
HORVU0Hr1G015990	0	0	-1
HORVU0Hr1G016130	0	1	-1
HORVU0Hr1G016140	1	1	0
HORVU0Hr1G016180	0	1	-1
HORVU0Hr1G016250	-1	0	0
HORVU0Hr1G016310	1	1	0
HORVU0Hr1G016350	0	1	-1
HORVU0Hr1G016360	-1	-1	0
HORVU0Hr1G016370	-1	-1	0
HORVU0Hr1G016410	1	1	0
HORVU0Hr1G016480	0	1	-1
HORVU0Hr1G016510	1	1	0
HORVU0Hr1G016660	1	1	0
HORVU0Hr1G016680	1	1	0
HORVU0Hr1G016720	0	1	-1
HORVU0Hr1G016780	0	1	-1
HORVU0Hr1G016820	1	1	-1
HORVU0Hr1G016860	0	1	0
HORVU0Hr1G016880	0	1	-1
HORVU0Hr1G016890	-1	-1	0
HORVU0Hr1G017000	0	-1	0
HORVU0Hr1G017100	0	1	0
HORVU0Hr1G017160	0	1	-1
HORVU0Hr1G017230	0	-1	0
HORVU0Hr1G017320	0	1	-1
HORVU0Hr1G017490	1	1	0
HORVU0Hr1G017530	0	1	-1
HORVU0Hr1G017610	-1	-1	0
HORVU0Hr1G017970	0	0	-1
HORVU0Hr1G018090	0	1	0
HORVU0Hr1G018120	-1	-1	0
HORVU0Hr1G018140	-1	-1	0
HORVU0Hr1G018200	0	1	0
HORVU0Hr1G018210	1	1	0
HORVU0Hr1G018290	1	1	0
HORVU0Hr1G018300	0	1	-1
HORVU0Hr1G018320	1	1	0
HORVU0Hr1G018830	0	1	0
HORVU0Hr1G019300	0	-1	0
HORVU0Hr1G019500	0	-1	0
HORVU0Hr1G019620	0	1	0
HORVU0Hr1G019630	1	0	1
HORVU0Hr1G019700	-1	-1	0
HORVU0Hr1G019710	0	-1	0
HORVU0Hr1G019750	0	1	-1
HORVU0Hr1G019780	0	1	0
HORVU0Hr1G019840	1	1	0
HORVU0Hr1G020040	1	0	1
HORVU0Hr1G020130	0	1	0
HORVU0Hr1G020270	1	1	0
HORVU0Hr1G020320	0	1	0
HORVU0Hr1G020490	0	1	0
HORVU0Hr1G020730	0	1	0
HORVU0Hr1G020750	0	-1	0
HORVU0Hr1G020810	0	-1	0
HORVU0Hr1G021100	1	1	1
HORVU0Hr1G021200	-1	0	-1
HORVU0Hr1G021280	1	1	0
HORVU0Hr1G021610	-1	-1	0
HORVU0Hr1G021630	1	1	0
HORVU0Hr1G021640	0	1	-1
HORVU0Hr1G021670	0	1	0
HORVU0Hr1G021810	-1	-1	0
HORVU0Hr1G021850	0	1	-1
HORVU0Hr1G022090	0	1	-1
HORVU0Hr1G022310	0	1	-1
HORVU0Hr1G022340	1	0	0
HORVU0Hr1G022360	0	0	-1
HORVU0Hr1G022380	0	-1	0
HORVU0Hr1G022470	0	1	0
HORVU0Hr1G022500	0	1	0
HORVU0Hr1G022680	-1	0	-1
HORVU0Hr1G023140	1	1	0
HORVU0Hr1G023280	1	0	1
HORVU0Hr1G023360	1	1	0
HORVU0Hr1G023480	1	1	0
HORVU0Hr1G023540	1	1	0
HORVU0Hr1G023640	1	0	1
HORVU0Hr1G023660	1	0	1
HORVU0Hr1G023710	1	1	1
HORVU0Hr1G023750	1	1	0
HORVU0Hr1G024100	0	1	0
HORVU0Hr1G025250	0	-1	1
HORVU0Hr1G025440	0	1	-1
HORVU0Hr1G025540	1	0	1
HORVU0Hr1G025660	1	1	0
HORVU0Hr1G025820	1	1	0
HORVU0Hr1G025860	1	0	1
HORVU0Hr1G025870	1	0	1
HORVU0Hr1G025920	1	0	1
HORVU0Hr1G026500	1	1	0
HORVU0Hr1G026700	1	0	1
HORVU0Hr1G027010	1	1	0
HORVU0Hr1G027080	1	1	0
HORVU0Hr1G027130	1	0	1
HORVU0Hr1G027680	0	1	0
HORVU0Hr1G028680	1	0	1
HORVU0Hr1G030010	0	1	-1
HORVU0Hr1G030460	0	1	0
HORVU0Hr1G030650	1	-1	1
HORVU0Hr1G031170	1	0	1
HORVU0Hr1G031700	1	-1	1
HORVU0Hr1G031710	1	0	1
HORVU0Hr1G031750	-1	-1	0
HORVU0Hr1G031930	0	1	0
HORVU0Hr1G031960	-1	0	0
HORVU0Hr1G031970	0	-1	0
HORVU0Hr1G032110	1	1	0
HORVU0Hr1G032260	0	1	0
HORVU0Hr1G032280	0	1	-1
HORVU0Hr1G032350	0	1	0
HORVU0Hr1G032400	0	1	0
HORVU0Hr1G032410	-1	-1	-1
HORVU0Hr1G038320	-1	-1	0
HORVU0Hr1G038350	0	1	-1
HORVU0Hr1G038470	0	1	0
HORVU0Hr1G038620	0	1	-1
HORVU0Hr1G038650	0	1	0
HORVU0Hr1G038670	-1	-1	0
HORVU0Hr1G038680	0	0	-1
HORVU0Hr1G038770	0	1	-1
HORVU0Hr1G038990	0	-1	1
HORVU0Hr1G039040	0	1	0
HORVU0Hr1G039090	0	-1	0
HORVU0Hr1G039250	0	1	0
HORVU0Hr1G039270	0	1	0
HORVU0Hr1G039590	0	1	-1
HORVU0Hr1G039600	0	1	0
HORVU0Hr1G039620	0	1	-1
HORVU0Hr1G039660	-1	0	0
HORVU0Hr1G039750	-1	-1	1
HORVU0Hr1G039840	0	1	-1
HORVU0Hr1G039910	0	1	0
HORVU0Hr1G039990	0	1	0
HORVU0Hr1G040020	-1	-1	0
HORVU0Hr1G040210	-1	0	-1
HORVU0Hr1G040230	0	-1	0
HORVU0Hr1G040300	0	1	0
HORVU0Hr1G040410	0	1	-1
HORVU0Hr1G040490	-1	0	0
HORVU0Hr1G040540	0	0	-1
HORVU1Hr1G000040	0	0	-1
HORVU1Hr1G000140	0	1	0
HORVU1Hr1G000250	1	1	0
HORVU1Hr1G000260	0	1	-1
HORVU1Hr1G000330	0	1	0
HORVU1Hr1G000340	0	1	-1
HORVU1Hr1G000350	0	1	0
HORVU1Hr1G000440	0	1	-1
HORVU1Hr1G000450	1	1	0
HORVU1Hr1G000470	1	1	-1
HORVU1Hr1G001390	1	1	0
HORVU1Hr1G001400	1	1	0
HORVU1Hr1G001440	1	1	0
HORVU1Hr1G001450	0	1	0
HORVU1Hr1G001490	0	-1	1
HORVU1Hr1G001690	0	0	-1
HORVU1Hr1G001700	1	1	0
HORVU1Hr1G001850	-1	0	-1
HORVU1Hr1G001950	1	0	0
HORVU1Hr1G002100	0	1	-1
HORVU1Hr1G002170	0	1	-1
HORVU1Hr1G002220	0	1	0
HORVU1Hr1G002240	0	0	-1
HORVU1Hr1G002260	0	0	-1
HORVU1Hr1G002300	0	1	0
HORVU1Hr1G002340	0	1	-1
HORVU1Hr1G002750	-1	-1	0
HORVU1Hr1G002850	0	1	0
HORVU1Hr1G002890	0	1	0
HORVU1Hr1G002960	0	1	0
HORVU1Hr1G003050	0	1	0
HORVU1Hr1G003270	0	0	-1
HORVU1Hr1G003280	-1	1	-1
HORVU1Hr1G003300	0	-1	1
HORVU1Hr1G003330	-1	0	-1
HORVU1Hr1G003340	-1	0	-1
HORVU1Hr1G003370	-1	0	-1
HORVU1Hr1G003960	0	1	-1
HORVU1Hr1G004140	1	1	0
HORVU1Hr1G004200	0	1	0
HORVU1Hr1G004330	0	1	-1
HORVU1Hr1G004510	0	-1	1
HORVU1Hr1G004870	-1	0	0
HORVU1Hr1G004910	0	1	-1
HORVU1Hr1G004980	0	1	-1
HORVU1Hr1G005230	0	1	-1
HORVU1Hr1G005290	0	0	-1
HORVU1Hr1G005680	-1	-1	0
HORVU1Hr1G005690	0	0	-1
HORVU1Hr1G005730	1	1	0
HORVU1Hr1G005790	1	1	0
HORVU1Hr1G005920	-1	0	0
HORVU1Hr1G005980	0	1	0
HORVU1Hr1G006020	1	0	1
HORVU1Hr1G006910	0	1	0
HORVU1Hr1G006940	0	1	-1
HORVU1Hr1G007420	0	0	1
HORVU1Hr1G007640	0	0	-1
HORVU1Hr1G008230	0	1	-1
HORVU1Hr1G008370	-1	1	-1
HORVU1Hr1G008540	-1	-1	0
HORVU1Hr1G008690	0	1	0
HORVU1Hr1G008810	0	0	1
HORVU1Hr1G009100	0	0	-1
HORVU1Hr1G010130	-1	0	0
HORVU1Hr1G010220	0	1	0
HORVU1Hr1G010510	0	1	-1
HORVU1Hr1G011380	-1	-1	1
HORVU1Hr1G011390	-1	-1	0
HORVU1Hr1G011400	0	1	0
HORVU1Hr1G011420	-1	-1	0
HORVU1Hr1G011650	0	1	-1
HORVU1Hr1G011720	0	1	0
HORVU1Hr1G011900	0	1	0
HORVU1Hr1G011930	0	0	-1
HORVU1Hr1G011950	0	0	-1
HORVU1Hr1G012440	0	1	0
HORVU1Hr1G012470	0	1	0
HORVU1Hr1G012730	0	1	-1
HORVU1Hr1G013210	0	-1	0
HORVU1Hr1G013450	0	1	0
HORVU1Hr1G013480	0	1	-1
HORVU1Hr1G013580	0	1	0
HORVU1Hr1G013810	0	1	0
HORVU1Hr1G013820	0	-1	0
HORVU1Hr1G013900	0	1	-1
HORVU1Hr1G013970	0	-1	0
HORVU1Hr1G014010	0	1	0
HORVU1Hr1G014060	0	1	0
HORVU1Hr1G014070	1	1	0
HORVU1Hr1G014200	0	0	-1
HORVU1Hr1G014730	0	1	-1
HORVU1Hr1G014950	0	1	-1
HORVU1Hr1G015050	-1	-1	-1
HORVU1Hr1G015060	0	1	0
HORVU1Hr1G015090	0	1	-1
HORVU1Hr1G015260	-1	-1	0
HORVU1Hr1G015270	0	-1	0
HORVU1Hr1G015310	0	1	-1
HORVU1Hr1G015940	0	1	0
HORVU1Hr1G016080	1	1	0
HORVU1Hr1G016200	0	1	0
HORVU1Hr1G016240	0	1	0
HORVU1Hr1G016280	0	1	-1
HORVU1Hr1G016540	0	0	-1
HORVU1Hr1G016590	0	1	0
HORVU1Hr1G016630	0	1	0
HORVU1Hr1G016640	0	0	-1
HORVU1Hr1G016720	0	-1	0
HORVU1Hr1G016730	-1	-1	0
HORVU1Hr1G016870	1	1	0
HORVU1Hr1G017100	0	1	-1
HORVU1Hr1G017170	0	-1	0
HORVU1Hr1G017380	0	0	-1
HORVU1Hr1G017570	-1	-1	0
HORVU1Hr1G017660	0	1	-1
HORVU1Hr1G017670	0	1	-1
HORVU1Hr1G017700	-1	0	-1
HORVU1Hr1G017970	-1	-1	0
HORVU1Hr1G018150	0	1	0
HORVU1Hr1G018190	1	1	0
HORVU1Hr1G018310	0	0	-1
HORVU1Hr1G018370	-1	-1	0
HORVU1Hr1G018380	0	1	0
HORVU1Hr1G018540	0	1	-1
HORVU1Hr1G018700	0	1	-1
HORVU1Hr1G018770	-1	-1	0
HORVU1Hr1G018930	0	1	-1
HORVU1Hr1G019290	0	1	0
HORVU1Hr1G019340	0	1	0
HORVU1Hr1G019390	0	1	0
HORVU1Hr1G019580	0	1	0
HORVU1Hr1G019630	0	1	0
HORVU1Hr1G019650	0	1	0
HORVU1Hr1G020000	0	1	0
HORVU1Hr1G020190	0	1	-1
HORVU1Hr1G020240	0	1	-1
HORVU1Hr1G020270	0	1	0
HORVU1Hr1G020330	-1	-1	0
HORVU1Hr1G020420	0	-1	0
HORVU1Hr1G020590	0	1	0
HORVU1Hr1G020660	0	1	-1
HORVU1Hr1G021000	0	1	-1
HORVU1Hr1G021140	0	0	-1
HORVU1Hr1G021160	0	1	-1
HORVU1Hr1G021170	0	1	-1
HORVU1Hr1G021180	0	1	0
HORVU1Hr1G021340	0	1	-1
HORVU1Hr1G021530	0	1	0
HORVU1Hr1G021620	0	1	0
HORVU1Hr1G021780	0	0	-1
HORVU1Hr1G021840	0	1	0
HORVU1Hr1G021990	0	1	-1
HORVU1Hr1G022000	0	1	-1
HORVU1Hr1G022020	-1	-1	0
HORVU1Hr1G022050	0	1	0
HORVU1Hr1G022310	-1	0	0
HORVU1Hr1G022470	0	1	-1
HORVU1Hr1G022550	0	1	0
HORVU1Hr1G022660	0	1	0
HORVU1Hr1G022790	1	0	0
HORVU1Hr1G022800	0	1	-1
HORVU1Hr1G023220	0	1	0
HORVU1Hr1G023330	-1	-1	0
HORVU1Hr1G023460	0	0	-1
HORVU1Hr1G023690	0	0	-1
HORVU1Hr1G023750	1	1	0
HORVU1Hr1G024060	0	1	-1
HORVU1Hr1G024420	0	1	-1
HORVU1Hr1G024460	0	1	0
HORVU1Hr1G024490	0	0	-1
HORVU1Hr1G024860	-1	-1	0
HORVU1Hr1G025440	1	1	0
HORVU1Hr1G025480	0	1	-1
HORVU1Hr1G025890	0	1	0
HORVU1Hr1G025910	0	1	-1
HORVU1Hr1G026100	0	1	-1
HORVU1Hr1G026140	0	1	-1
HORVU1Hr1G026400	0	-1	0
HORVU1Hr1G026650	0	-1	0
HORVU1Hr1G026780	0	1	0
HORVU1Hr1G027540	0	1	0
HORVU1Hr1G027660	0	1	0
HORVU1Hr1G027700	1	1	0
HORVU1Hr1G027980	0	1	-1
HORVU1Hr1G028170	0	1	-1
HORVU1Hr1G028250	0	1	0
HORVU1Hr1G028430	0	1	0
HORVU1Hr1G028510	0	-1	0
HORVU1Hr1G028570	0	1	-1
HORVU1Hr1G028650	0	1	-1
HORVU1Hr1G029090	1	0	1
HORVU1Hr1G029290	0	0	-1
HORVU1Hr1G029460	-1	-1	0
HORVU1Hr1G029490	0	0	-1
HORVU1Hr1G029850	0	1	-1
HORVU1Hr1G030040	0	1	-1
HORVU1Hr1G030100	0	1	0
HORVU1Hr1G030200	1	-1	1
HORVU1Hr1G030660	0	0	-1
HORVU1Hr1G030710	0	1	-1
HORVU1Hr1G030740	0	1	-1
HORVU1Hr1G031230	0	1	0
HORVU1Hr1G031250	0	1	-1
HORVU1Hr1G031270	0	0	-1
HORVU1Hr1G031370	0	0	-1
HORVU1Hr1G031660	0	1	-1
HORVU1Hr1G031860	0	1	0
HORVU1Hr1G032510	0	0	-1
HORVU1Hr1G032610	0	1	0
HORVU1Hr1G033210	0	1	-1
HORVU1Hr1G035600	0	0	-1
HORVU1Hr1G035930	0	0	-1
HORVU1Hr1G036280	0	1	0
HORVU1Hr1G036300	0	1	0
HORVU1Hr1G036500	0	1	0
HORVU1Hr1G036920	0	1	-1
HORVU1Hr1G037110	-1	-1	0
HORVU1Hr1G037550	1	1	-1
HORVU1Hr1G037650	0	1	0
HORVU1Hr1G037760	-1	-1	1
HORVU1Hr1G038180	0	1	0
HORVU1Hr1G038210	0	1	-1
HORVU1Hr1G038330	0	-1	0
HORVU1Hr1G038410	0	0	-1
HORVU1Hr1G038500	0	1	-1
HORVU1Hr1G038700	0	1	-1
HORVU1Hr1G038800	0	1	-1
HORVU1Hr1G038870	0	0	-1
HORVU1Hr1G038880	0	1	0
HORVU1Hr1G039000	0	1	0
HORVU1Hr1G039090	0	0	-1
HORVU1Hr1G039220	-1	0	-1
HORVU1Hr1G039370	0	0	-1
HORVU1Hr1G039600	0	1	-1
HORVU1Hr1G039720	-1	-1	0
HORVU1Hr1G039790	0	1	0
HORVU1Hr1G039880	0	1	0
HORVU1Hr1G040660	0	0	-1
HORVU1Hr1G040670	0	1	0
HORVU1Hr1G040930	0	0	-1
HORVU1Hr1G041020	0	1	-1
HORVU1Hr1G041030	0	0	-1
HORVU1Hr1G041060	0	1	0
HORVU1Hr1G041630	0	0	-1
HORVU1Hr1G041650	0	1	0
HORVU1Hr1G041710	0	0	-1
HORVU1Hr1G041720	-1	-1	0
HORVU1Hr1G041890	0	1	0
HORVU1Hr1G041910	0	1	-1
HORVU1Hr1G041950	0	1	-1
HORVU1Hr1G042030	1	1	0
HORVU1Hr1G042490	0	-1	1
HORVU1Hr1G042550	0	1	0
HORVU1Hr1G042560	0	0	-1
HORVU1Hr1G042770	0	-1	0
HORVU1Hr1G042870	0	1	0
HORVU1Hr1G043110	0	1	0
HORVU1Hr1G043150	0	1	-1
HORVU1Hr1G043380	0	1	0
HORVU1Hr1G043500	0	-1	0
HORVU1Hr1G043520	0	1	0
HORVU1Hr1G043710	0	-1	0
HORVU1Hr1G043830	-1	0	-1
HORVU1Hr1G043910	0	1	0
HORVU1Hr1G043920	-1	0	0
HORVU1Hr1G044080	0	1	-1
HORVU1Hr1G044170	-1	0	0
HORVU1Hr1G044200	0	-1	1
HORVU1Hr1G044260	1	0	0
HORVU1Hr1G044440	0	1	-1
HORVU1Hr1G044750	0	1	0
HORVU1Hr1G044770	0	0	-1
HORVU1Hr1G044930	0	1	0
HORVU1Hr1G045170	0	1	0
HORVU1Hr1G045220	0	0	-1
HORVU1Hr1G045610	0	0	-1
HORVU1Hr1G046010	0	1	0
HORVU1Hr1G046260	0	1	-1
HORVU1Hr1G046270	0	0	-1
HORVU1Hr1G046560	0	1	0
HORVU1Hr1G046620	0	1	0
HORVU1Hr1G046680	-1	0	0
HORVU1Hr1G046990	0	1	-1
HORVU1Hr1G047000	0	1	-1
HORVU1Hr1G047030	0	1	-1
HORVU1Hr1G047220	0	1	0
HORVU1Hr1G047380	0	-1	1
HORVU1Hr1G047430	0	1	-1
HORVU1Hr1G047570	0	-1	0
HORVU1Hr1G047740	0	-1	1
HORVU1Hr1G048230	0	1	0
HORVU1Hr1G048340	-1	-1	0
HORVU1Hr1G048350	0	1	-1
HORVU1Hr1G048380	0	1	0
HORVU1Hr1G048430	-1	-1	0
HORVU1Hr1G048470	0	1	0
HORVU1Hr1G048530	0	0	-1
HORVU1Hr1G048580	0	1	-1
HORVU1Hr1G048670	0	1	-1
HORVU1Hr1G048720	0	0	-1
HORVU1Hr1G048860	0	-1	0
HORVU1Hr1G048900	0	1	-1
HORVU1Hr1G048970	0	1	0
HORVU1Hr1G049000	0	1	0
HORVU1Hr1G049100	1	1	-1
HORVU1Hr1G049120	0	1	0
HORVU1Hr1G049190	0	0	-1
HORVU1Hr1G049230	-1	-1	0
HORVU1Hr1G049250	0	-1	1
HORVU1Hr1G049270	-1	0	0
HORVU1Hr1G049280	1	1	0
HORVU1Hr1G049310	0	-1	0
HORVU1Hr1G049320	0	1	0
HORVU1Hr1G049440	0	0	1
HORVU1Hr1G049470	0	-1	0
HORVU1Hr1G049650	1	1	0
HORVU1Hr1G049690	0	1	0
HORVU1Hr1G049740	0	1	-1
HORVU1Hr1G049760	0	-1	0
HORVU1Hr1G050050	0	1	0
HORVU1Hr1G050380	0	0	-1
HORVU1Hr1G050470	0	-1	0
HORVU1Hr1G050650	0	1	0
HORVU1Hr1G050720	-1	-1	0
HORVU1Hr1G050780	0	1	-1
HORVU1Hr1G050830	0	0	-1
HORVU1Hr1G050880	0	1	-1
HORVU1Hr1G051120	0	1	0
HORVU1Hr1G051190	0	1	0
HORVU1Hr1G051200	-1	0	0
HORVU1Hr1G051210	0	1	0
HORVU1Hr1G051220	0	1	0
HORVU1Hr1G051270	0	1	-1
HORVU1Hr1G051330	-1	-1	0
HORVU1Hr1G051370	0	1	0
HORVU1Hr1G051450	0	1	-1
HORVU1Hr1G051460	0	1	-1
HORVU1Hr1G051500	-1	-1	0
HORVU1Hr1G051950	0	1	-1
HORVU1Hr1G051970	0	1	0
HORVU1Hr1G052310	0	1	0
HORVU1Hr1G052560	0	1	-1
HORVU1Hr1G052700	1	1	-1
HORVU1Hr1G052850	-1	0	-1
HORVU1Hr1G052930	0	0	-1
HORVU1Hr1G052950	-1	0	0
HORVU1Hr1G053000	0	1	0
HORVU1Hr1G053050	0	0	-1
HORVU1Hr1G053070	-1	0	-1
HORVU1Hr1G053130	0	-1	0
HORVU1Hr1G053150	-1	0	0
HORVU1Hr1G053230	1	1	0
HORVU1Hr1G053420	0	0	-1
HORVU1Hr1G053440	-1	-1	0
HORVU1Hr1G053670	0	-1	1
HORVU1Hr1G053740	1	1	-1
HORVU1Hr1G053770	0	0	-1
HORVU1Hr1G053840	0	0	-1
HORVU1Hr1G053890	0	1	-1
HORVU1Hr1G053900	0	0	-1
HORVU1Hr1G054040	1	1	-1
HORVU1Hr1G054080	0	1	0
HORVU1Hr1G054130	0	1	-1
HORVU1Hr1G054200	-1	-1	0
HORVU1Hr1G054210	-1	0	-1
HORVU1Hr1G054230	0	1	-1
HORVU1Hr1G054240	-1	-1	0
HORVU1Hr1G054530	0	1	0
HORVU1Hr1G054580	0	1	0
HORVU1Hr1G054590	0	1	-1
HORVU1Hr1G054620	0	1	0
HORVU1Hr1G054930	0	-1	0
HORVU1Hr1G055220	0	1	-1
HORVU1Hr1G055250	0	1	0
HORVU1Hr1G055340	0	1	0
HORVU1Hr1G055420	0	1	0
HORVU1Hr1G055520	0	1	0
HORVU1Hr1G055560	1	1	0
HORVU1Hr1G055570	0	1	0
HORVU1Hr1G055710	0	1	-1
HORVU1Hr1G055860	0	1	0
HORVU1Hr1G055920	0	1	0
HORVU1Hr1G055930	1	1	0
HORVU1Hr1G056090	-1	0	0
HORVU1Hr1G056120	0	1	-1
HORVU1Hr1G056210	0	1	-1
HORVU1Hr1G056220	0	1	0
HORVU1Hr1G056280	0	1	-1
HORVU1Hr1G056380	0	1	0
HORVU1Hr1G056510	0	1	-1
HORVU1Hr1G056560	-1	-1	0
HORVU1Hr1G056820	0	1	-1
HORVU1Hr1G057140	0	1	0
HORVU1Hr1G057260	0	1	-1
HORVU1Hr1G057290	0	1	0
HORVU1Hr1G057410	0	1	-1
HORVU1Hr1G057460	0	0	-1
HORVU1Hr1G057540	0	0	-1
HORVU1Hr1G057560	-1	-1	0
HORVU1Hr1G057630	0	-1	0
HORVU1Hr1G057680	0	1	0
HORVU1Hr1G057800	0	1	0
HORVU1Hr1G057900	0	1	-1
HORVU1Hr1G057940	0	0	-1
HORVU1Hr1G058040	0	1	-1
HORVU1Hr1G058070	-1	0	0
HORVU1Hr1G058140	0	0	-1
HORVU1Hr1G058190	0	1	0
HORVU1Hr1G058250	0	1	0
HORVU1Hr1G058280	0	1	-1
HORVU1Hr1G058300	0	-1	0
HORVU1Hr1G058340	0	1	0
HORVU1Hr1G058630	0	-1	0
HORVU1Hr1G058940	1	1	-1
HORVU1Hr1G059000	0	0	-1
HORVU1Hr1G059020	1	1	-1
HORVU1Hr1G059130	-1	-1	0
HORVU1Hr1G059220	0	1	0
HORVU1Hr1G059290	-1	-1	0
HORVU1Hr1G059380	-1	-1	0
HORVU1Hr1G059450	0	1	-1
HORVU1Hr1G059460	0	0	-1
HORVU1Hr1G059490	0	1	-1
HORVU1Hr1G059560	0	1	0
HORVU1Hr1G059610	-1	-1	0
HORVU1Hr1G059630	0	0	-1
HORVU1Hr1G059660	0	-1	0
HORVU1Hr1G059760	0	-1	0
HORVU1Hr1G059780	0	1	0
HORVU1Hr1G059810	0	1	0
HORVU1Hr1G059900	0	-1	0
HORVU1Hr1G060090	0	1	-1
HORVU1Hr1G060180	0	1	0
HORVU1Hr1G060330	0	1	0
HORVU1Hr1G060420	0	1	-1
HORVU1Hr1G060490	0	0	-1
HORVU1Hr1G060530	-1	-1	0
HORVU1Hr1G060620	0	1	0
HORVU1Hr1G060810	0	1	0
HORVU1Hr1G060850	0	1	-1
HORVU1Hr1G060940	0	1	-1
HORVU1Hr1G060960	-1	-1	0
HORVU1Hr1G061170	0	-1	0
HORVU1Hr1G061220	0	1	0
HORVU1Hr1G061360	0	1	-1
HORVU1Hr1G061380	1	1	0
HORVU1Hr1G061580	1	0	1
HORVU1Hr1G061600	0	1	-1
HORVU1Hr1G061780	-1	0	0
HORVU1Hr1G062190	0	1	-1
HORVU1Hr1G062250	-1	0	0
HORVU1Hr1G062500	0	0	-1
HORVU1Hr1G062570	0	-1	0
HORVU1Hr1G063090	0	1	0
HORVU1Hr1G063150	0	0	-1
HORVU1Hr1G063200	0	1	-1
HORVU1Hr1G063230	0	1	-1
HORVU1Hr1G063240	0	1	-1
HORVU1Hr1G063250	-1	-1	0
HORVU1Hr1G063300	0	1	0
HORVU1Hr1G063370	0	1	-1
HORVU1Hr1G063410	-1	0	0
HORVU1Hr1G063450	1	1	-1
HORVU1Hr1G063510	0	1	0
HORVU1Hr1G063590	0	1	0
HORVU1Hr1G063720	0	0	-1
HORVU1Hr1G064030	0	1	-1
HORVU1Hr1G064180	0	0	-1
HORVU1Hr1G064530	0	-1	0
HORVU1Hr1G064600	0	1	0
HORVU1Hr1G064770	0	1	-1
HORVU1Hr1G064780	0	1	-1
HORVU1Hr1G064890	0	1	0
HORVU1Hr1G064970	1	1	0
HORVU1Hr1G065030	0	1	-1
HORVU1Hr1G065250	0	-1	0
HORVU1Hr1G065270	0	-1	0
HORVU1Hr1G065550	-1	0	-1
HORVU1Hr1G065560	-1	0	-1
HORVU1Hr1G065570	-1	0	-1
HORVU1Hr1G065620	-1	0	-1
HORVU1Hr1G065630	-1	1	-1
HORVU1Hr1G065660	-1	1	-1
HORVU1Hr1G065680	-1	0	-1
HORVU1Hr1G065710	-1	-1	-1
HORVU1Hr1G065740	-1	0	-1
HORVU1Hr1G065770	-1	1	-1
HORVU1Hr1G065790	-1	-1	-1
HORVU1Hr1G065910	-1	0	-1
HORVU1Hr1G065990	1	0	1
HORVU1Hr1G066020	1	0	1
HORVU1Hr1G066050	0	-1	0
HORVU1Hr1G066090	-1	0	-1
HORVU1Hr1G066340	1	1	0
HORVU1Hr1G066410	0	1	-1
HORVU1Hr1G066550	-1	-1	0
HORVU1Hr1G066600	0	-1	0
HORVU1Hr1G066760	0	1	-1
HORVU1Hr1G066770	0	1	-1
HORVU1Hr1G066830	0	1	-1
HORVU1Hr1G066910	-1	1	-1
HORVU1Hr1G066980	0	0	-1
HORVU1Hr1G067020	0	1	-1
HORVU1Hr1G067070	-1	0	-1
HORVU1Hr1G067080	0	1	-1
HORVU1Hr1G067100	0	1	0
HORVU1Hr1G067110	0	1	-1
HORVU1Hr1G067290	0	1	-1
HORVU1Hr1G067320	0	1	-1
HORVU1Hr1G067370	0	1	-1
HORVU1Hr1G067530	0	1	-1
HORVU1Hr1G067550	-1	1	-1
HORVU1Hr1G067590	-1	0	-1
HORVU1Hr1G067660	-1	0	-1
HORVU1Hr1G067670	-1	0	-1
HORVU1Hr1G067750	-1	0	-1
HORVU1Hr1G067820	-1	1	-1
HORVU1Hr1G067870	1	0	1
HORVU1Hr1G067960	-1	0	-1
HORVU1Hr1G067980	-1	1	-1
HORVU1Hr1G067990	-1	0	-1
HORVU1Hr1G068010	-1	0	-1
HORVU1Hr1G068020	-1	-1	-1
HORVU1Hr1G068030	-1	0	-1
HORVU1Hr1G068080	-1	1	-1
HORVU1Hr1G068110	0	1	-1
HORVU1Hr1G068130	-1	1	-1
HORVU1Hr1G068160	-1	0	-1
HORVU1Hr1G068170	-1	0	-1
HORVU1Hr1G068220	-1	-1	0
HORVU1Hr1G068320	-1	0	-1
HORVU1Hr1G068420	-1	0	-1
HORVU1Hr1G068430	-1	0	-1
HORVU1Hr1G068440	-1	0	-1
HORVU1Hr1G068450	-1	-1	-1
HORVU1Hr1G068490	-1	0	-1
HORVU1Hr1G068520	-1	1	-1
HORVU1Hr1G068530	-1	0	-1
HORVU1Hr1G068550	-1	0	-1
HORVU1Hr1G068570	-1	0	-1
HORVU1Hr1G068580	-1	0	-1
HORVU1Hr1G068640	-1	0	-1
HORVU1Hr1G068650	-1	0	-1
HORVU1Hr1G068740	-1	-1	-1
HORVU1Hr1G068760	-1	1	-1
HORVU1Hr1G068770	-1	0	-1
HORVU1Hr1G068790	-1	0	-1
HORVU1Hr1G068850	-1	0	-1
HORVU1Hr1G068860	-1	0	-1
HORVU1Hr1G068870	-1	0	-1
HORVU1Hr1G068910	0	1	-1
HORVU1Hr1G069060	0	1	0
HORVU1Hr1G069180	-1	0	-1
HORVU1Hr1G069200	-1	-1	0
HORVU1Hr1G069250	-1	0	-1
HORVU1Hr1G069310	0	1	-1
HORVU1Hr1G069340	1	0	1
HORVU1Hr1G069360	-1	0	-1
HORVU1Hr1G069470	-1	-1	-1
HORVU1Hr1G069530	-1	0	-1
HORVU1Hr1G069540	-1	0	-1
HORVU1Hr1G069550	-1	0	-1
HORVU1Hr1G069570	-1	-1	0
HORVU1Hr1G069620	1	1	-1
HORVU1Hr1G069800	1	1	0
HORVU1Hr1G069830	-1	-1	0
HORVU1Hr1G070100	0	1	-1
HORVU1Hr1G070220	-1	0	0
HORVU1Hr1G070230	0	1	0
HORVU1Hr1G070250	1	1	0
HORVU1Hr1G070390	0	0	-1
HORVU1Hr1G070410	0	1	0
HORVU1Hr1G070450	0	-1	1
HORVU1Hr1G070460	0	-1	1
HORVU1Hr1G070480	1	1	0
HORVU1Hr1G070580	0	1	-1
HORVU1Hr1G070610	0	1	0
HORVU1Hr1G070620	0	1	0
HORVU1Hr1G070690	0	1	-1
HORVU1Hr1G070710	0	0	1
HORVU1Hr1G071180	1	1	-1
HORVU1Hr1G071200	0	-1	0
HORVU1Hr1G071430	1	1	0
HORVU1Hr1G071500	0	-1	0
HORVU1Hr1G071750	0	-1	0
HORVU1Hr1G071870	-1	-1	0
HORVU1Hr1G072050	0	1	0
HORVU1Hr1G072430	0	1	0
HORVU1Hr1G072530	0	-1	0
HORVU1Hr1G072740	0	1	-1
HORVU1Hr1G072850	0	1	0
HORVU1Hr1G072890	0	1	-1
HORVU1Hr1G072990	-1	-1	0
HORVU1Hr1G073010	-1	0	0
HORVU1Hr1G073170	0	1	0
HORVU1Hr1G073180	0	1	-1
HORVU1Hr1G073280	0	0	-1
HORVU1Hr1G073330	1	1	-1
HORVU1Hr1G073460	0	1	-1
HORVU1Hr1G073600	0	1	-1
HORVU1Hr1G073610	0	1	0
HORVU1Hr1G073760	-1	-1	0
HORVU1Hr1G073840	0	0	-1
HORVU1Hr1G073890	0	1	0
HORVU1Hr1G074180	0	1	-1
HORVU1Hr1G074260	-1	-1	0
HORVU1Hr1G074310	0	1	-1
HORVU1Hr1G074330	-1	0	0
HORVU1Hr1G074350	0	1	-1
HORVU1Hr1G074370	0	1	0
HORVU1Hr1G074380	0	-1	1
HORVU1Hr1G074460	0	1	0
HORVU1Hr1G074490	0	-1	0
HORVU1Hr1G074660	0	0	-1
HORVU1Hr1G074670	-1	0	0
HORVU1Hr1G074790	0	1	-1
HORVU1Hr1G074820	0	1	0
HORVU1Hr1G074900	0	1	0
HORVU1Hr1G075000	0	1	0
HORVU1Hr1G075040	1	1	-1
HORVU1Hr1G075050	0	1	0
HORVU1Hr1G075150	0	-1	0
HORVU1Hr1G075160	0	1	0
HORVU1Hr1G075270	0	1	0
HORVU1Hr1G075390	0	1	0
HORVU1Hr1G075540	0	1	0
HORVU1Hr1G075550	0	1	-1
HORVU1Hr1G075580	0	1	-1
HORVU1Hr1G075620	0	1	-1
HORVU1Hr1G075640	0	1	-1
HORVU1Hr1G075670	0	1	0
HORVU1Hr1G075860	1	1	-1
HORVU1Hr1G075880	-1	0	0
HORVU1Hr1G076120	0	-1	0
HORVU1Hr1G076390	0	1	-1
HORVU1Hr1G076460	-1	-1	0
HORVU1Hr1G076470	0	1	-1
HORVU1Hr1G076660	0	1	0
HORVU1Hr1G076800	0	1	0
HORVU1Hr1G076900	0	1	0
HORVU1Hr1G076910	0	1	0
HORVU1Hr1G076950	0	-1	0
HORVU1Hr1G076970	0	1	-1
HORVU1Hr1G077020	-1	-1	0
HORVU1Hr1G077190	0	1	-1
HORVU1Hr1G077270	0	1	-1
HORVU1Hr1G077320	0	-1	1
HORVU1Hr1G077340	0	1	0
HORVU1Hr1G077370	1	1	0
HORVU1Hr1G077470	-1	0	-1
HORVU1Hr1G077590	0	1	0
HORVU1Hr1G077710	0	1	-1
HORVU1Hr1G077730	0	1	0
HORVU1Hr1G077820	0	1	0
HORVU1Hr1G077950	0	1	-1
HORVU1Hr1G078050	-1	-1	0
HORVU1Hr1G078250	0	1	-1
HORVU1Hr1G078280	1	1	0
HORVU1Hr1G078300	0	1	-1
HORVU1Hr1G078350	0	1	0
HORVU1Hr1G078370	0	1	0
HORVU1Hr1G078410	0	-1	0
HORVU1Hr1G078450	0	0	-1
HORVU1Hr1G078460	0	1	-1
HORVU1Hr1G078710	0	1	-1
HORVU1Hr1G078720	0	1	-1
HORVU1Hr1G078750	0	1	-1
HORVU1Hr1G078880	0	1	0
HORVU1Hr1G078890	0	1	-1
HORVU1Hr1G078910	-1	0	0
HORVU1Hr1G079030	-1	-1	0
HORVU1Hr1G079130	0	-1	0
HORVU1Hr1G079280	1	1	0
HORVU1Hr1G079290	1	1	-1
HORVU1Hr1G079360	0	-1	0
HORVU1Hr1G079510	0	1	-1
HORVU1Hr1G079610	0	1	-1
HORVU1Hr1G079650	0	1	-1
HORVU1Hr1G079680	0	1	-1
HORVU1Hr1G079860	-1	-1	0
HORVU1Hr1G080070	0	1	-1
HORVU1Hr1G080080	0	1	0
HORVU1Hr1G080160	0	0	-1
HORVU1Hr1G080180	0	1	-1
HORVU1Hr1G080330	-1	0	0
HORVU1Hr1G080370	0	0	-1
HORVU1Hr1G080460	-1	-1	0
HORVU1Hr1G080480	0	1	-1
HORVU1Hr1G080520	-1	0	0
HORVU1Hr1G080850	-1	-1	0
HORVU1Hr1G081020	0	0	-1
HORVU1Hr1G081550	0	1	-1
HORVU1Hr1G081570	0	0	-1
HORVU1Hr1G081710	0	1	-1
HORVU1Hr1G082020	-1	-1	0
HORVU1Hr1G082110	0	0	-1
HORVU1Hr1G082120	0	1	-1
HORVU1Hr1G082250	0	1	-1
HORVU1Hr1G082270	-1	-1	0
HORVU1Hr1G082310	0	1	-1
HORVU1Hr1G082330	0	1	-1
HORVU1Hr1G082370	-1	0	-1
HORVU1Hr1G082410	-1	-1	0
HORVU1Hr1G082420	-1	-1	0
HORVU1Hr1G082460	-1	0	0
HORVU1Hr1G082470	0	0	-1
HORVU1Hr1G082540	-1	1	-1
HORVU1Hr1G082590	0	0	-1
HORVU1Hr1G082660	0	1	-1
HORVU1Hr1G082670	0	1	-1
HORVU1Hr1G082970	-1	-1	0
HORVU1Hr1G083100	0	1	-1
HORVU1Hr1G083130	0	1	-1
HORVU1Hr1G083180	0	1	-1
HORVU1Hr1G083330	-1	-1	0
HORVU1Hr1G083420	0	1	0
HORVU1Hr1G083550	0	1	0
HORVU1Hr1G083700	0	1	0
HORVU1Hr1G083710	0	1	0
HORVU1Hr1G083740	0	1	-1
HORVU1Hr1G083870	0	-1	0
HORVU1Hr1G084120	0	1	0
HORVU1Hr1G084260	-1	-1	0
HORVU1Hr1G084630	1	1	0
HORVU1Hr1G084670	0	1	0
HORVU1Hr1G084980	-1	0	0
HORVU1Hr1G085050	-1	-1	1
HORVU1Hr1G085090	0	-1	0
HORVU1Hr1G085260	0	1	0
HORVU1Hr1G085620	0	1	0
HORVU1Hr1G085630	0	1	0
HORVU1Hr1G085660	1	0	0
HORVU1Hr1G085720	0	1	-1
HORVU1Hr1G085840	-1	-1	1
HORVU1Hr1G085860	0	-1	0
HORVU1Hr1G085930	0	-1	1
HORVU1Hr1G085960	0	0	-1
HORVU1Hr1G086020	-1	-1	1
HORVU1Hr1G086050	0	1	-1
HORVU1Hr1G086180	0	1	0
HORVU1Hr1G086250	1	1	-1
HORVU1Hr1G086450	0	-1	0
HORVU1Hr1G086870	0	0	-1
HORVU1Hr1G086910	1	1	0
HORVU1Hr1G086920	-1	-1	0
HORVU1Hr1G086930	0	1	-1
HORVU1Hr1G087010	-1	-1	0
HORVU1Hr1G087050	0	1	-1
HORVU1Hr1G087200	0	-1	0
HORVU1Hr1G087320	0	-1	0
HORVU1Hr1G087530	0	-1	0
HORVU1Hr1G087660	0	1	0
HORVU1Hr1G087870	0	1	0
HORVU1Hr1G087920	-1	0	0
HORVU1Hr1G087970	0	0	-1
HORVU1Hr1G088140	0	0	-1
HORVU1Hr1G088340	0	1	0
HORVU1Hr1G088510	0	0	-1
HORVU1Hr1G088600	0	1	0
HORVU1Hr1G088760	0	1	0
HORVU1Hr1G089310	-1	0	0
HORVU1Hr1G089380	1	1	0
HORVU1Hr1G089440	0	1	0
HORVU1Hr1G089530	0	1	0
HORVU1Hr1G089680	-1	-1	0
HORVU1Hr1G089990	0	1	-1
HORVU1Hr1G090030	0	-1	0
HORVU1Hr1G090170	0	1	0
HORVU1Hr1G090190	1	1	-1
HORVU1Hr1G090330	0	1	0
HORVU1Hr1G090740	0	1	-1
HORVU1Hr1G090780	0	1	0
HORVU1Hr1G090860	-1	0	0
HORVU1Hr1G090930	0	0	-1
HORVU1Hr1G090940	0	-1	0
HORVU1Hr1G090990	0	1	0
HORVU1Hr1G091170	0	1	-1
HORVU1Hr1G091210	0	1	-1
HORVU1Hr1G091220	0	1	-1
HORVU1Hr1G091230	0	1	-1
HORVU1Hr1G091340	0	1	-1
HORVU1Hr1G091350	0	1	0
HORVU1Hr1G091400	0	1	0
HORVU1Hr1G091530	-1	-1	0
HORVU1Hr1G091570	0	1	0
HORVU1Hr1G091650	0	1	-1
HORVU1Hr1G091850	0	-1	0
HORVU1Hr1G092060	0	1	0
HORVU1Hr1G092130	-1	0	-1
HORVU1Hr1G092150	0	-1	0
HORVU1Hr1G092200	-1	0	-1
HORVU1Hr1G092310	1	1	0
HORVU1Hr1G092440	-1	-1	0
HORVU1Hr1G092630	0	1	-1
HORVU1Hr1G092670	0	1	0
HORVU1Hr1G092710	0	1	-1
HORVU1Hr1G092740	0	-1	0
HORVU1Hr1G092840	0	0	1
HORVU1Hr1G092850	0	0	1
HORVU1Hr1G092920	0	1	-1
HORVU1Hr1G092930	0	1	-1
HORVU1Hr1G093000	0	1	-1
HORVU1Hr1G093120	1	1	-1
HORVU1Hr1G093240	0	1	0
HORVU1Hr1G093760	0	1	0
HORVU1Hr1G093770	0	1	-1
HORVU1Hr1G093800	0	1	0
HORVU1Hr1G093860	0	1	0
HORVU1Hr1G093890	-1	-1	-1
HORVU1Hr1G093990	0	1	0
HORVU1Hr1G094010	1	1	0
HORVU1Hr1G094060	0	1	0
HORVU1Hr1G094070	-1	0	-1
HORVU1Hr1G094290	-1	-1	0
HORVU1Hr1G094320	1	1	1
HORVU1Hr1G094490	0	1	-1
HORVU1Hr1G094870	0	1	0
HORVU1Hr1G094990	0	0	-1
HORVU1Hr1G095130	0	1	-1
HORVU1Hr1G095140	0	1	0
HORVU1Hr1G095150	0	1	0
HORVU1Hr1G095190	0	1	-1
HORVU1Hr1G095220	0	-1	0
HORVU1Hr1G095230	0	1	0
HORVU1Hr1G095270	0	1	-1
HORVU1Hr1G095370	0	1	0
HORVU1Hr1G095390	0	0	-1
HORVU1Hr1G095430	-1	0	0
HORVU2Hr1G000450	1	1	-1
HORVU2Hr1G000510	0	1	0
HORVU2Hr1G000770	0	1	0
HORVU2Hr1G000780	0	1	0
HORVU2Hr1G000840	-1	-1	0
HORVU2Hr1G000940	0	1	0
HORVU2Hr1G001030	-1	-1	0
HORVU2Hr1G001180	0	0	-1
HORVU2Hr1G001410	0	1	-1
HORVU2Hr1G001640	1	1	0
HORVU2Hr1G001790	0	1	0
HORVU2Hr1G001810	0	1	0
HORVU2Hr1G001820	0	1	-1
HORVU2Hr1G002290	0	1	-1
HORVU2Hr1G002440	-1	-1	0
HORVU2Hr1G002500	-1	-1	0
HORVU2Hr1G002520	-1	-1	0
HORVU2Hr1G002880	1	1	0
HORVU2Hr1G002930	0	1	-1
HORVU2Hr1G003110	-1	0	0
HORVU2Hr1G003460	0	1	-1
HORVU2Hr1G003580	0	-1	0
HORVU2Hr1G003600	0	1	-1
HORVU2Hr1G003640	1	1	-1
HORVU2Hr1G003780	0	1	0
HORVU2Hr1G003860	0	1	-1
HORVU2Hr1G003910	0	1	-1
HORVU2Hr1G004070	1	1	0
HORVU2Hr1G004150	0	1	-1
HORVU2Hr1G004170	0	-1	0
HORVU2Hr1G004280	0	1	-1
HORVU2Hr1G004480	1	1	0
HORVU2Hr1G004510	0	1	0
HORVU2Hr1G004530	1	1	0
HORVU2Hr1G004540	1	1	0
HORVU2Hr1G004550	0	1	0
HORVU2Hr1G004620	1	1	0
HORVU2Hr1G005060	0	1	0
HORVU2Hr1G005140	0	-1	1
HORVU2Hr1G005320	0	1	-1
HORVU2Hr1G005340	0	1	-1
HORVU2Hr1G005470	0	0	-1
HORVU2Hr1G005480	0	0	-1
HORVU2Hr1G005550	-1	0	-1
HORVU2Hr1G005560	-1	-1	0
HORVU2Hr1G005570	0	-1	0
HORVU2Hr1G005760	0	1	0
HORVU2Hr1G005940	0	1	0
HORVU2Hr1G006470	0	1	0
HORVU2Hr1G006530	-1	-1	0
HORVU2Hr1G006540	-1	-1	0
HORVU2Hr1G006600	0	1	0
HORVU2Hr1G006770	0	-1	0
HORVU2Hr1G007070	1	0	0
HORVU2Hr1G007350	0	1	-1
HORVU2Hr1G007570	0	1	0
HORVU2Hr1G007650	0	-1	0
HORVU2Hr1G007760	0	1	0
HORVU2Hr1G007990	-1	-1	0
HORVU2Hr1G009160	0	1	-1
HORVU2Hr1G009780	0	1	0
HORVU2Hr1G009970	0	1	0
HORVU2Hr1G009980	0	1	0
HORVU2Hr1G009990	0	-1	0
HORVU2Hr1G010050	0	0	-1
HORVU2Hr1G010100	0	1	-1
HORVU2Hr1G010320	1	1	0
HORVU2Hr1G010400	0	1	0
HORVU2Hr1G010430	0	1	0
HORVU2Hr1G010660	0	0	-1
HORVU2Hr1G010800	-1	-1	0
HORVU2Hr1G010950	0	1	-1
HORVU2Hr1G010990	-1	-1	0
HORVU2Hr1G011030	0	1	0
HORVU2Hr1G011040	0	1	0
HORVU2Hr1G011140	0	1	-1
HORVU2Hr1G011560	0	0	-1
HORVU2Hr1G011580	0	1	0
HORVU2Hr1G011660	1	1	0
HORVU2Hr1G011670	1	1	0
HORVU2Hr1G011680	1	1	0
HORVU2Hr1G011690	1	1	0
HORVU2Hr1G011720	1	1	1
HORVU2Hr1G011790	-1	-1	0
HORVU2Hr1G011810	0	0	-1
HORVU2Hr1G012040	0	1	-1
HORVU2Hr1G012220	0	-1	1
HORVU2Hr1G012340	0	1	-1
HORVU2Hr1G012420	0	1	-1
HORVU2Hr1G012440	-1	0	-1
HORVU2Hr1G012460	-1	-1	0
HORVU2Hr1G012540	0	1	-1
HORVU2Hr1G012630	0	1	0
HORVU2Hr1G012930	0	0	-1
HORVU2Hr1G012980	0	1	0
HORVU2Hr1G012990	0	-1	0
HORVU2Hr1G013170	0	1	0
HORVU2Hr1G013230	0	1	-1
HORVU2Hr1G013300	0	1	-1
HORVU2Hr1G013400	0	1	-1
HORVU2Hr1G013440	0	0	-1
HORVU2Hr1G013450	0	1	-1
HORVU2Hr1G013550	0	1	0
HORVU2Hr1G013790	0	1	0
HORVU2Hr1G013820	-1	0	-1
HORVU2Hr1G013920	-1	-1	0
HORVU2Hr1G013940	-1	-1	0
HORVU2Hr1G013950	-1	-1	0
HORVU2Hr1G014020	-1	-1	0
HORVU2Hr1G014130	0	1	-1
HORVU2Hr1G014150	0	1	-1
HORVU2Hr1G014240	0	1	0
HORVU2Hr1G014440	0	1	0
HORVU2Hr1G014450	-1	0	0
HORVU2Hr1G014590	0	1	-1
HORVU2Hr1G014710	-1	-1	0
HORVU2Hr1G014980	-1	0	-1
HORVU2Hr1G015360	-1	-1	0
HORVU2Hr1G015410	-1	-1	0
HORVU2Hr1G015690	0	1	0
HORVU2Hr1G015850	0	-1	0
HORVU2Hr1G015930	0	1	0
HORVU2Hr1G016000	0	1	0
HORVU2Hr1G016250	0	1	-1
HORVU2Hr1G016290	0	-1	1
HORVU2Hr1G016380	0	1	0
HORVU2Hr1G016800	0	1	0
HORVU2Hr1G016990	0	1	0
HORVU2Hr1G017020	-1	0	0
HORVU2Hr1G017120	0	1	0
HORVU2Hr1G017210	0	1	0
HORVU2Hr1G017240	0	1	-1
HORVU2Hr1G017270	1	1	0
HORVU2Hr1G017290	0	1	-1
HORVU2Hr1G017300	0	1	-1
HORVU2Hr1G017310	0	1	-1
HORVU2Hr1G017350	0	1	0
HORVU2Hr1G017400	1	1	-1
HORVU2Hr1G017440	0	1	0
HORVU2Hr1G017650	0	0	-1
HORVU2Hr1G017680	0	0	-1
HORVU2Hr1G017770	-1	0	0
HORVU2Hr1G017910	-1	0	-1
HORVU2Hr1G017950	0	1	-1
HORVU2Hr1G018190	-1	0	0
HORVU2Hr1G018550	0	1	0
HORVU2Hr1G018600	0	1	-1
HORVU2Hr1G018720	0	1	0
HORVU2Hr1G018830	0	1	-1
HORVU2Hr1G019070	0	0	-1
HORVU2Hr1G019120	0	1	0
HORVU2Hr1G019250	0	1	-1
HORVU2Hr1G019400	0	1	-1
HORVU2Hr1G019500	0	1	-1
HORVU2Hr1G019580	0	1	0
HORVU2Hr1G019850	0	1	-1
HORVU2Hr1G019920	0	1	0
HORVU2Hr1G019970	-1	-1	0
HORVU2Hr1G020140	0	1	0
HORVU2Hr1G020220	0	0	-1
HORVU2Hr1G020240	0	1	0
HORVU2Hr1G020250	0	1	0
HORVU2Hr1G020260	0	1	0
HORVU2Hr1G020270	0	1	0
HORVU2Hr1G020640	0	1	-1
HORVU2Hr1G020690	0	1	0
HORVU2Hr1G020760	-1	-1	0
HORVU2Hr1G021060	0	1	0
HORVU2Hr1G021150	0	-1	1
HORVU2Hr1G021350	0	0	-1
HORVU2Hr1G021500	-1	-1	0
HORVU2Hr1G021740	-1	-1	0
HORVU2Hr1G021950	0	1	0
HORVU2Hr1G022050	0	1	0
HORVU2Hr1G022100	0	1	-1
HORVU2Hr1G022260	0	1	-1
HORVU2Hr1G022310	0	1	0
HORVU2Hr1G022360	0	1	0
HORVU2Hr1G022450	0	1	0
HORVU2Hr1G022560	0	1	0
HORVU2Hr1G022620	0	0	-1
HORVU2Hr1G022640	0	1	0
HORVU2Hr1G022680	1	0	1
HORVU2Hr1G022690	0	-1	1
HORVU2Hr1G022720	0	1	0
HORVU2Hr1G022780	0	1	-1
HORVU2Hr1G022800	0	1	-1
HORVU2Hr1G022820	0	1	-1
HORVU2Hr1G022850	-1	0	0
HORVU2Hr1G022960	0	1	-1
HORVU2Hr1G023070	0	1	0
HORVU2Hr1G023100	0	1	-1
HORVU2Hr1G023260	0	-1	0
HORVU2Hr1G023590	-1	-1	0
HORVU2Hr1G023660	0	1	-1
HORVU2Hr1G023690	-1	-1	0
HORVU2Hr1G024610	0	1	0
HORVU2Hr1G024650	0	1	0
HORVU2Hr1G024740	-1	0	0
HORVU2Hr1G024790	0	1	0
HORVU2Hr1G025040	0	1	0
HORVU2Hr1G025140	0	1	0
HORVU2Hr1G025180	0	1	0
HORVU2Hr1G025380	0	-1	0
HORVU2Hr1G025410	-1	-1	0
HORVU2Hr1G025430	0	0	-1
HORVU2Hr1G025630	0	1	-1
HORVU2Hr1G025660	0	-1	0
HORVU2Hr1G025670	-1	-1	0
HORVU2Hr1G025680	-1	-1	0
HORVU2Hr1G025710	0	1	-1
HORVU2Hr1G025730	-1	-1	0
HORVU2Hr1G025740	-1	-1	0
HORVU2Hr1G025750	0	1	0
HORVU2Hr1G025770	0	1	0
HORVU2Hr1G025800	0	-1	0
HORVU2Hr1G025810	-1	-1	0
HORVU2Hr1G025860	-1	-1	0
HORVU2Hr1G025980	0	1	0
HORVU2Hr1G026340	0	-1	0
HORVU2Hr1G026380	-1	0	0
HORVU2Hr1G026400	0	0	-1
HORVU2Hr1G026420	-1	-1	0
HORVU2Hr1G026450	0	0	-1
HORVU2Hr1G026520	0	-1	0
HORVU2Hr1G026540	0	-1	0
HORVU2Hr1G026560	-1	-1	0
HORVU2Hr1G026570	0	-1	0
HORVU2Hr1G026590	0	-1	0
HORVU2Hr1G026740	0	0	-1
HORVU2Hr1G026750	0	1	0
HORVU2Hr1G026820	0	1	-1
HORVU2Hr1G026830	0	1	0
HORVU2Hr1G026840	0	1	0
HORVU2Hr1G026880	0	1	-1
HORVU2Hr1G026890	0	1	-1
HORVU2Hr1G026900	0	1	-1
HORVU2Hr1G026920	0	1	-1
HORVU2Hr1G026930	0	1	-1
HORVU2Hr1G026970	0	1	-1
HORVU2Hr1G027080	-1	0	0
HORVU2Hr1G027150	0	1	0
HORVU2Hr1G027170	0	1	0
HORVU2Hr1G027230	0	1	-1
HORVU2Hr1G027290	0	1	-1
HORVU2Hr1G027370	0	1	0
HORVU2Hr1G027400	0	1	0
HORVU2Hr1G027430	-1	-1	0
HORVU2Hr1G027470	-1	0	-1
HORVU2Hr1G027480	-1	-1	-1
HORVU2Hr1G027580	-1	-1	0
HORVU2Hr1G027600	-1	-1	0
HORVU2Hr1G027640	0	1	0
HORVU2Hr1G027680	-1	-1	0
HORVU2Hr1G027690	0	0	-1
HORVU2Hr1G027940	-1	-1	0
HORVU2Hr1G028060	0	1	0
HORVU2Hr1G028160	-1	0	0
HORVU2Hr1G028190	0	-1	0
HORVU2Hr1G028210	0	0	-1
HORVU2Hr1G028230	-1	0	0
HORVU2Hr1G028260	0	1	0
HORVU2Hr1G028430	0	-1	0
HORVU2Hr1G028540	0	0	-1
HORVU2Hr1G028610	0	-1	0
HORVU2Hr1G028980	-1	-1	0
HORVU2Hr1G029060	0	1	0
HORVU2Hr1G029070	-1	-1	1
HORVU2Hr1G029220	0	0	-1
HORVU2Hr1G029270	-1	1	-1
HORVU2Hr1G029290	0	1	-1
HORVU2Hr1G029780	0	1	0
HORVU2Hr1G030040	0	1	0
HORVU2Hr1G030240	0	1	0
HORVU2Hr1G030630	0	1	-1
HORVU2Hr1G030660	0	-1	0
HORVU2Hr1G030810	0	1	-1
HORVU2Hr1G030930	0	1	-1
HORVU2Hr1G031180	0	0	-1
HORVU2Hr1G031670	0	1	0
HORVU2Hr1G031680	0	1	0
HORVU2Hr1G031690	0	1	0
HORVU2Hr1G031710	0	1	0
HORVU2Hr1G031870	0	0	-1
HORVU2Hr1G031990	0	1	0
HORVU2Hr1G032230	0	1	0
HORVU2Hr1G032330	-1	0	0
HORVU2Hr1G032360	1	1	0
HORVU2Hr1G032400	0	-1	0
HORVU2Hr1G032570	0	1	-1
HORVU2Hr1G032610	0	1	0
HORVU2Hr1G032670	1	1	0
HORVU2Hr1G032780	-1	0	0
HORVU2Hr1G032990	0	1	0
HORVU2Hr1G033040	0	1	0
HORVU2Hr1G033080	0	1	-1
HORVU2Hr1G033090	1	1	-1
HORVU2Hr1G033100	0	-1	0
HORVU2Hr1G033280	0	1	0
HORVU2Hr1G033380	0	1	0
HORVU2Hr1G033850	0	1	0
HORVU2Hr1G034010	0	1	0
HORVU2Hr1G034040	-1	0	-1
HORVU2Hr1G034110	0	1	0
HORVU2Hr1G034200	0	1	0
HORVU2Hr1G034280	0	-1	1
HORVU2Hr1G034440	1	1	0
HORVU2Hr1G034570	0	1	0
HORVU2Hr1G034670	0	1	-1
HORVU2Hr1G034740	0	1	0
HORVU2Hr1G035160	1	1	0
HORVU2Hr1G035190	0	1	0
HORVU2Hr1G035290	0	1	0
HORVU2Hr1G035300	0	0	-1
HORVU2Hr1G035420	0	1	-1
HORVU2Hr1G035440	0	1	-1
HORVU2Hr1G035650	0	1	0
HORVU2Hr1G035800	0	0	-1
HORVU2Hr1G036050	0	1	0
HORVU2Hr1G036080	0	1	-1
HORVU2Hr1G036120	0	-1	0
HORVU2Hr1G036200	-1	0	0
HORVU2Hr1G036210	-1	0	0
HORVU2Hr1G036280	0	1	-1
HORVU2Hr1G036380	0	1	0
HORVU2Hr1G036440	0	1	0
HORVU2Hr1G036490	0	1	-1
HORVU2Hr1G036510	-1	0	-1
HORVU2Hr1G036530	0	-1	0
HORVU2Hr1G036590	-1	-1	0
HORVU2Hr1G036810	-1	-1	0
HORVU2Hr1G037090	0	1	0
HORVU2Hr1G037380	0	1	-1
HORVU2Hr1G037620	-1	-1	0
HORVU2Hr1G037750	0	1	-1
HORVU2Hr1G037890	0	0	-1
HORVU2Hr1G038040	0	-1	0
HORVU2Hr1G038120	0	1	-1
HORVU2Hr1G038140	1	1	-1
HORVU2Hr1G038190	0	0	-1
HORVU2Hr1G038230	0	0	-1
HORVU2Hr1G038480	0	1	0
HORVU2Hr1G038740	-1	-1	0
HORVU2Hr1G038860	0	1	0
HORVU2Hr1G039030	0	1	0
HORVU2Hr1G039070	0	0	-1
HORVU2Hr1G039510	0	1	-1
HORVU2Hr1G039850	-1	0	0
HORVU2Hr1G039930	0	1	-1
HORVU2Hr1G040290	0	1	-1
HORVU2Hr1G040390	0	1	0
HORVU2Hr1G040410	0	1	0
HORVU2Hr1G040570	0	1	-1
HORVU2Hr1G040790	0	-1	0
HORVU2Hr1G040800	-1	-1	0
HORVU2Hr1G040830	0	1	-1
HORVU2Hr1G040880	-1	0	0
HORVU2Hr1G040910	-1	-1	0
HORVU2Hr1G041040	0	-1	0
HORVU2Hr1G041110	-1	-1	0
HORVU2Hr1G041180	0	1	-1
HORVU2Hr1G041250	0	1	-1
HORVU2Hr1G041300	-1	-1	0
HORVU2Hr1G041320	0	0	-1
HORVU2Hr1G041430	0	0	-1
HORVU2Hr1G041520	0	1	0
HORVU2Hr1G042280	0	1	0
HORVU2Hr1G042520	1	1	-1
HORVU2Hr1G042720	0	1	-1
HORVU2Hr1G043170	0	1	-1
HORVU2Hr1G043310	0	1	-1
HORVU2Hr1G043780	0	1	-1
HORVU2Hr1G043890	0	1	0
HORVU2Hr1G044280	0	1	0
HORVU2Hr1G044590	0	1	-1
HORVU2Hr1G044890	1	1	0
HORVU2Hr1G045120	0	0	-1
HORVU2Hr1G045200	0	-1	0
HORVU2Hr1G045220	0	1	0
HORVU2Hr1G045250	0	0	-1
HORVU2Hr1G045380	0	1	-1
HORVU2Hr1G045440	-1	-1	0
HORVU2Hr1G045480	0	1	0
HORVU2Hr1G045590	0	1	-1
HORVU2Hr1G045840	0	1	0
HORVU2Hr1G045860	0	1	-1
HORVU2Hr1G045900	0	1	-1
HORVU2Hr1G045970	0	1	0
HORVU2Hr1G046180	1	1	0
HORVU2Hr1G046370	0	-1	0
HORVU2Hr1G046380	0	1	0
HORVU2Hr1G046410	0	0	-1
HORVU2Hr1G046590	0	1	0
HORVU2Hr1G046710	0	1	0
HORVU2Hr1G046740	0	1	0
HORVU2Hr1G046980	0	1	0
HORVU2Hr1G046990	0	1	0
HORVU2Hr1G047010	0	1	0
HORVU2Hr1G047260	1	1	0
HORVU2Hr1G047450	0	1	0
HORVU2Hr1G047490	0	1	0
HORVU2Hr1G047700	0	1	-1
HORVU2Hr1G047720	0	1	0
HORVU2Hr1G047870	0	1	0
HORVU2Hr1G047890	0	1	0
HORVU2Hr1G048140	0	1	0
HORVU2Hr1G048590	0	1	0
HORVU2Hr1G049410	0	1	0
HORVU2Hr1G049760	0	1	0
HORVU2Hr1G049830	0	1	0
HORVU2Hr1G050500	0	1	0
HORVU2Hr1G050770	0	1	-1
HORVU2Hr1G051250	0	-1	0
HORVU2Hr1G051640	1	-1	1
HORVU2Hr1G051930	0	1	0
HORVU2Hr1G053030	0	1	0
HORVU2Hr1G053670	0	0	-1
HORVU2Hr1G054040	0	1	0
HORVU2Hr1G054210	0	0	-1
HORVU2Hr1G054370	0	1	-1
HORVU2Hr1G056280	0	0	-1
HORVU2Hr1G056440	0	1	0
HORVU2Hr1G056820	0	1	-1
HORVU2Hr1G057610	0	1	-1
HORVU2Hr1G058110	1	1	0
HORVU2Hr1G058230	0	1	-1
HORVU2Hr1G058850	0	0	-1
HORVU2Hr1G058940	0	1	0
HORVU2Hr1G059140	0	0	-1
HORVU2Hr1G059620	0	1	0
HORVU2Hr1G059780	0	1	0
HORVU2Hr1G059940	0	1	-1
HORVU2Hr1G060120	0	1	0
HORVU2Hr1G060300	0	1	0
HORVU2Hr1G060350	0	0	-1
HORVU2Hr1G060390	0	-1	0
HORVU2Hr1G060550	0	0	-1
HORVU2Hr1G060680	0	1	-1
HORVU2Hr1G060770	0	1	0
HORVU2Hr1G061040	-1	0	-1
HORVU2Hr1G061090	0	1	0
HORVU2Hr1G061190	1	1	0
HORVU2Hr1G061380	0	1	0
HORVU2Hr1G061620	0	1	0
HORVU2Hr1G061710	0	1	0
HORVU2Hr1G061790	0	1	0
HORVU2Hr1G061870	0	1	-1
HORVU2Hr1G062320	0	1	0
HORVU2Hr1G062550	0	1	-1
HORVU2Hr1G062780	0	1	-1
HORVU2Hr1G062840	0	1	0
HORVU2Hr1G062880	0	-1	0
HORVU2Hr1G063070	0	0	-1
HORVU2Hr1G063250	0	1	-1
HORVU2Hr1G063260	0	1	0
HORVU2Hr1G063480	1	1	-1
HORVU2Hr1G063620	0	-1	0
HORVU2Hr1G063630	0	0	-1
HORVU2Hr1G063640	0	1	-1
HORVU2Hr1G063680	0	1	0
HORVU2Hr1G063900	0	1	-1
HORVU2Hr1G064030	0	0	-1
HORVU2Hr1G064130	0	1	0
HORVU2Hr1G064140	0	1	0
HORVU2Hr1G064460	0	1	-1
HORVU2Hr1G064730	0	1	-1
HORVU2Hr1G064890	0	-1	0
HORVU2Hr1G064950	0	1	0
HORVU2Hr1G065120	0	1	-1
HORVU2Hr1G065180	0	1	-1
HORVU2Hr1G065270	0	1	0
HORVU2Hr1G065330	0	1	0
HORVU2Hr1G065670	0	1	0
HORVU2Hr1G065750	0	1	0
HORVU2Hr1G065960	0	1	-1
HORVU2Hr1G066050	0	1	-1
HORVU2Hr1G066080	0	1	-1
HORVU2Hr1G066100	-1	1	-1
HORVU2Hr1G066280	0	1	-1
HORVU2Hr1G066480	0	1	-1
HORVU2Hr1G066930	0	0	-1
HORVU2Hr1G067040	0	1	-1
HORVU2Hr1G067130	-1	-1	0
HORVU2Hr1G067340	0	1	-1
HORVU2Hr1G067350	0	1	-1
HORVU2Hr1G067390	0	1	-1
HORVU2Hr1G067790	0	1	0
HORVU2Hr1G068010	0	1	0
HORVU2Hr1G068050	1	1	0
HORVU2Hr1G068090	1	1	0
HORVU2Hr1G068140	-1	0	-1
HORVU2Hr1G068200	0	0	-1
HORVU2Hr1G068380	0	1	-1
HORVU2Hr1G068610	0	1	0
HORVU2Hr1G068630	1	0	0
HORVU2Hr1G068790	0	0	-1
HORVU2Hr1G069470	0	1	0
HORVU2Hr1G069490	0	1	0
HORVU2Hr1G069840	0	1	0
HORVU2Hr1G069980	0	1	0
HORVU2Hr1G070090	0	1	0
HORVU2Hr1G070280	0	1	0
HORVU2Hr1G070320	0	1	0
HORVU2Hr1G070700	0	-1	0
HORVU2Hr1G070720	0	1	-1
HORVU2Hr1G071080	0	1	0
HORVU2Hr1G071270	-1	-1	0
HORVU2Hr1G071450	0	1	0
HORVU2Hr1G071470	0	1	-1
HORVU2Hr1G071670	0	0	-1
HORVU2Hr1G071750	0	1	-1
HORVU2Hr1G071780	0	0	-1
HORVU2Hr1G071850	1	1	0
HORVU2Hr1G071960	0	-1	0
HORVU2Hr1G072040	-1	-1	0
HORVU2Hr1G072090	0	1	-1
HORVU2Hr1G072180	0	1	0
HORVU2Hr1G072400	0	1	-1
HORVU2Hr1G072470	0	1	0
HORVU2Hr1G072650	-1	0	0
HORVU2Hr1G072830	-1	-1	0
HORVU2Hr1G072850	0	1	-1
HORVU2Hr1G072890	-1	-1	0
HORVU2Hr1G073270	0	-1	0
HORVU2Hr1G073310	0	1	-1
HORVU2Hr1G073390	0	1	-1
HORVU2Hr1G073400	0	-1	0
HORVU2Hr1G073450	0	1	0
HORVU2Hr1G073750	0	1	-1
HORVU2Hr1G073830	0	-1	0
HORVU2Hr1G073920	-1	-1	0
HORVU2Hr1G074430	0	1	0
HORVU2Hr1G074520	0	1	-1
HORVU2Hr1G074570	0	1	0
HORVU2Hr1G074680	0	-1	0
HORVU2Hr1G074740	0	1	0
HORVU2Hr1G074850	0	1	0
HORVU2Hr1G075090	1	1	0
HORVU2Hr1G075280	0	1	0
HORVU2Hr1G075290	0	1	0
HORVU2Hr1G075420	0	1	-1
HORVU2Hr1G075630	1	1	0
HORVU2Hr1G076060	-1	-1	0
HORVU2Hr1G076100	-1	0	-1
HORVU2Hr1G076380	0	1	0
HORVU2Hr1G076530	0	1	0
HORVU2Hr1G076620	0	1	0
HORVU2Hr1G076720	-1	-1	0
HORVU2Hr1G076970	0	1	-1
HORVU2Hr1G077010	0	0	-1
HORVU2Hr1G077110	0	1	0
HORVU2Hr1G077200	0	1	0
HORVU2Hr1G077320	-1	0	0
HORVU2Hr1G078380	-1	0	0
HORVU2Hr1G078400	0	1	-1
HORVU2Hr1G078680	0	1	0
HORVU2Hr1G078710	0	1	0
HORVU2Hr1G078890	0	1	0
HORVU2Hr1G078910	0	1	0
HORVU2Hr1G078960	0	1	-1
HORVU2Hr1G078980	-1	-1	0
HORVU2Hr1G078990	-1	-1	0
HORVU2Hr1G079020	-1	0	-1
HORVU2Hr1G079170	-1	0	0
HORVU2Hr1G079240	1	0	1
HORVU2Hr1G079320	0	-1	0
HORVU2Hr1G079440	0	0	-1
HORVU2Hr1G079610	0	1	-1
HORVU2Hr1G079620	0	-1	0
HORVU2Hr1G079640	-1	0	0
HORVU2Hr1G079840	-1	0	0
HORVU2Hr1G079890	0	1	-1
HORVU2Hr1G079960	0	-1	0
HORVU2Hr1G080060	0	1	0
HORVU2Hr1G080370	0	1	0
HORVU2Hr1G080460	0	-1	0
HORVU2Hr1G080710	0	1	-1
HORVU2Hr1G080770	0	-1	0
HORVU2Hr1G080970	-1	-1	0
HORVU2Hr1G081260	0	1	0
HORVU2Hr1G081320	0	1	0
HORVU2Hr1G081370	0	1	0
HORVU2Hr1G081460	0	1	0
HORVU2Hr1G081530	0	1	0
HORVU2Hr1G081540	0	1	0
HORVU2Hr1G081560	0	1	-1
HORVU2Hr1G081600	0	1	0
HORVU2Hr1G081630	0	1	0
HORVU2Hr1G081640	0	1	-1
HORVU2Hr1G081650	-1	0	0
HORVU2Hr1G081780	0	1	0
HORVU2Hr1G081790	-1	-1	0
HORVU2Hr1G081890	0	-1	0
HORVU2Hr1G081920	0	-1	0
HORVU2Hr1G081930	0	1	0
HORVU2Hr1G081950	0	1	-1
HORVU2Hr1G082000	0	1	0
HORVU2Hr1G082080	0	1	-1
HORVU2Hr1G082090	0	1	-1
HORVU2Hr1G082170	-1	-1	0
HORVU2Hr1G082370	1	1	0
HORVU2Hr1G082410	0	1	-1
HORVU2Hr1G082470	0	1	0
HORVU2Hr1G082480	-1	0	0
HORVU2Hr1G082530	0	-1	0
HORVU2Hr1G082590	0	1	-1
HORVU2Hr1G082620	0	1	-1
HORVU2Hr1G082810	0	1	-1
HORVU2Hr1G082950	1	1	-1
HORVU2Hr1G082990	0	0	-1
HORVU2Hr1G083060	0	1	0
HORVU2Hr1G083090	0	-1	0
HORVU2Hr1G083100	0	0	-1
HORVU2Hr1G083360	0	1	0
HORVU2Hr1G083410	-1	0	0
HORVU2Hr1G083430	-1	0	0
HORVU2Hr1G083450	0	1	0
HORVU2Hr1G083490	0	0	-1
HORVU2Hr1G083720	0	1	0
HORVU2Hr1G083960	0	0	-1
HORVU2Hr1G084110	0	1	0
HORVU2Hr1G084190	0	1	-1
HORVU2Hr1G084500	0	1	0
HORVU2Hr1G084670	0	1	0
HORVU2Hr1G084890	0	-1	0
HORVU2Hr1G085030	0	0	-1
HORVU2Hr1G085210	0	1	-1
HORVU2Hr1G085270	1	1	0
HORVU2Hr1G085300	-1	0	-1
HORVU2Hr1G085340	-1	0	0
HORVU2Hr1G085500	1	1	-1
HORVU2Hr1G085610	0	-1	0
HORVU2Hr1G085920	0	1	0
HORVU2Hr1G085940	0	1	-1
HORVU2Hr1G085950	0	0	-1
HORVU2Hr1G085990	1	1	0
HORVU2Hr1G086140	0	0	-1
HORVU2Hr1G086220	0	0	-1
HORVU2Hr1G086230	0	0	-1
HORVU2Hr1G086320	0	1	0
HORVU2Hr1G086340	0	1	0
HORVU2Hr1G086460	0	1	0
HORVU2Hr1G086830	1	1	0
HORVU2Hr1G086870	0	1	0
HORVU2Hr1G086950	0	0	-1
HORVU2Hr1G086980	0	1	-1
HORVU2Hr1G087260	0	1	-1
HORVU2Hr1G087400	0	1	-1
HORVU2Hr1G087510	0	-1	0
HORVU2Hr1G087540	0	1	-1
HORVU2Hr1G087630	0	1	-1
HORVU2Hr1G087660	0	1	0
HORVU2Hr1G088270	0	1	0
HORVU2Hr1G088460	0	1	-1
HORVU2Hr1G088550	0	0	1
HORVU2Hr1G088570	1	1	0
HORVU2Hr1G088600	0	0	-1
HORVU2Hr1G089020	0	1	-1
HORVU2Hr1G089050	-1	-1	0
HORVU2Hr1G089070	0	1	0
HORVU2Hr1G089130	0	1	0
HORVU2Hr1G089180	0	-1	0
HORVU2Hr1G089440	-1	0	-1
HORVU2Hr1G089710	0	1	0
HORVU2Hr1G089830	0	1	-1
HORVU2Hr1G090030	1	1	-1
HORVU2Hr1G090070	0	1	0
HORVU2Hr1G090110	0	1	0
HORVU2Hr1G090170	1	1	0
HORVU2Hr1G090200	0	1	-1
HORVU2Hr1G090210	0	0	-1
HORVU2Hr1G090260	0	1	0
HORVU2Hr1G090340	0	1	0
HORVU2Hr1G090470	0	1	-1
HORVU2Hr1G090660	0	1	0
HORVU2Hr1G090670	0	-1	0
HORVU2Hr1G090690	-1	0	-1
HORVU2Hr1G090740	0	1	-1
HORVU2Hr1G091030	0	1	-1
HORVU2Hr1G091060	0	-1	0
HORVU2Hr1G091100	-1	-1	0
HORVU2Hr1G091110	0	1	0
HORVU2Hr1G091170	-1	0	0
HORVU2Hr1G091180	0	1	0
HORVU2Hr1G091290	0	1	0
HORVU2Hr1G091360	0	1	-1
HORVU2Hr1G091440	-1	0	0
HORVU2Hr1G091530	0	1	0
HORVU2Hr1G091680	0	-1	0
HORVU2Hr1G091720	0	-1	0
HORVU2Hr1G092060	-1	-1	0
HORVU2Hr1G092070	0	1	-1
HORVU2Hr1G092180	0	1	0
HORVU2Hr1G092270	-1	-1	0
HORVU2Hr1G092340	0	1	-1
HORVU2Hr1G092360	0	1	-1
HORVU2Hr1G092420	0	1	0
HORVU2Hr1G092650	0	-1	0
HORVU2Hr1G092750	0	-1	0
HORVU2Hr1G092900	0	0	-1
HORVU2Hr1G092920	0	1	0
HORVU2Hr1G092960	0	1	0
HORVU2Hr1G092980	0	-1	0
HORVU2Hr1G093020	0	0	-1
HORVU2Hr1G093050	0	1	0
HORVU2Hr1G093070	0	1	0
HORVU2Hr1G093140	0	1	0
HORVU2Hr1G093380	-1	-1	0
HORVU2Hr1G093490	0	1	0
HORVU2Hr1G093640	0	1	-1
HORVU2Hr1G093670	0	0	-1
HORVU2Hr1G094030	0	1	-1
HORVU2Hr1G094090	0	1	-1
HORVU2Hr1G094110	0	1	-1
HORVU2Hr1G094160	0	1	0
HORVU2Hr1G094420	0	1	0
HORVU2Hr1G094690	-1	0	0
HORVU2Hr1G094760	-1	-1	0
HORVU2Hr1G094870	0	1	0
HORVU2Hr1G094960	1	1	0
HORVU2Hr1G095080	-1	-1	0
HORVU2Hr1G095130	0	0	-1
HORVU2Hr1G095210	0	1	-1
HORVU2Hr1G095340	0	1	-1
HORVU2Hr1G095490	0	1	0
HORVU2Hr1G095750	0	1	0
HORVU2Hr1G095940	0	1	0
HORVU2Hr1G095970	0	1	-1
HORVU2Hr1G095990	0	-1	0
HORVU2Hr1G096230	0	1	-1
HORVU2Hr1G096250	-1	0	0
HORVU2Hr1G096290	0	0	-1
HORVU2Hr1G096360	-1	-1	0
HORVU2Hr1G096670	0	1	0
HORVU2Hr1G096760	-1	0	0
HORVU2Hr1G096890	0	1	0
HORVU2Hr1G096920	0	1	-1
HORVU2Hr1G097040	0	1	-1
HORVU2Hr1G097080	0	1	0
HORVU2Hr1G097200	1	1	0
HORVU2Hr1G097420	0	0	-1
HORVU2Hr1G097480	1	1	-1
HORVU2Hr1G097490	0	-1	0
HORVU2Hr1G097760	0	1	0
HORVU2Hr1G097770	0	1	0
HORVU2Hr1G097850	0	1	-1
HORVU2Hr1G098010	0	-1	0
HORVU2Hr1G098020	0	1	0
HORVU2Hr1G098100	0	1	0
HORVU2Hr1G098110	-1	0	0
HORVU2Hr1G098160	-1	0	0
HORVU2Hr1G098290	0	1	-1
HORVU2Hr1G098330	0	0	-1
HORVU2Hr1G098380	0	0	-1
HORVU2Hr1G098400	1	0	0
HORVU2Hr1G098450	0	1	-1
HORVU2Hr1G098650	0	1	0
HORVU2Hr1G098680	0	-1	1
HORVU2Hr1G098880	0	0	-1
HORVU2Hr1G098940	0	1	-1
HORVU2Hr1G098990	0	1	0
HORVU2Hr1G099020	0	1	-1
HORVU2Hr1G099030	0	1	0
HORVU2Hr1G099100	-1	-1	0
HORVU2Hr1G099160	1	1	-1
HORVU2Hr1G099200	0	-1	1
HORVU2Hr1G099240	0	0	-1
HORVU2Hr1G099250	0	1	0
HORVU2Hr1G099320	0	1	-1
HORVU2Hr1G099550	1	0	1
HORVU2Hr1G099570	0	1	0
HORVU2Hr1G099750	0	-1	1
HORVU2Hr1G099770	0	1	-1
HORVU2Hr1G099890	0	1	-1
HORVU2Hr1G100080	0	1	0
HORVU2Hr1G100100	0	0	-1
HORVU2Hr1G100220	0	0	-1
HORVU2Hr1G100330	0	1	0
HORVU2Hr1G100360	0	1	-1
HORVU2Hr1G100380	0	0	-1
HORVU2Hr1G100450	0	1	0
HORVU2Hr1G100600	0	1	-1
HORVU2Hr1G100620	0	0	-1
HORVU2Hr1G100690	0	1	-1
HORVU2Hr1G100980	0	1	-1
HORVU2Hr1G101090	-1	-1	0
HORVU2Hr1G101150	0	1	0
HORVU2Hr1G101160	0	1	-1
HORVU2Hr1G101370	-1	-1	0
HORVU2Hr1G101710	-1	-1	0
HORVU2Hr1G101900	0	1	-1
HORVU2Hr1G101920	0	1	0
HORVU2Hr1G101950	0	0	-1
HORVU2Hr1G101980	0	1	-1
HORVU2Hr1G101990	0	1	0
HORVU2Hr1G102040	1	1	0
HORVU2Hr1G102130	0	1	-1
HORVU2Hr1G102140	0	1	0
HORVU2Hr1G102190	0	0	-1
HORVU2Hr1G102230	0	1	0
HORVU2Hr1G102580	0	1	-1
HORVU2Hr1G102950	0	-1	0
HORVU2Hr1G102970	-1	-1	0
HORVU2Hr1G102980	-1	-1	0
HORVU2Hr1G103000	0	-1	0
HORVU2Hr1G103020	0	0	-1
HORVU2Hr1G103170	0	0	-1
HORVU2Hr1G103220	-1	0	0
HORVU2Hr1G103310	0	0	-1
HORVU2Hr1G103520	0	1	0
HORVU2Hr1G103710	1	0	0
HORVU2Hr1G103780	0	1	-1
HORVU2Hr1G103880	0	1	0
HORVU2Hr1G103890	0	1	0
HORVU2Hr1G103960	0	1	-1
HORVU2Hr1G104030	1	1	-1
HORVU2Hr1G104100	1	1	0
HORVU2Hr1G104270	0	1	0
HORVU2Hr1G104430	-1	-1	1
HORVU2Hr1G104640	0	1	0
HORVU2Hr1G104690	0	1	0
HORVU2Hr1G104860	0	1	-1
HORVU2Hr1G104920	-1	-1	0
HORVU2Hr1G104930	1	1	0
HORVU2Hr1G104950	1	1	0
HORVU2Hr1G104960	0	1	0
HORVU2Hr1G104980	0	1	-1
HORVU2Hr1G105050	0	1	0
HORVU2Hr1G105060	0	1	0
HORVU2Hr1G105090	0	1	-1
HORVU2Hr1G105140	0	1	-1
HORVU2Hr1G105320	-1	-1	0
HORVU2Hr1G105390	1	1	0
HORVU2Hr1G105510	0	1	0
HORVU2Hr1G105560	0	-1	0
HORVU2Hr1G105650	0	0	-1
HORVU2Hr1G105690	0	1	0
HORVU2Hr1G105720	0	1	-1
HORVU2Hr1G105800	0	0	-1
HORVU2Hr1G105930	0	1	0
HORVU2Hr1G105960	0	-1	0
HORVU2Hr1G106010	0	1	0
HORVU2Hr1G106020	0	1	-1
HORVU2Hr1G106040	0	1	0
HORVU2Hr1G106100	-1	0	0
HORVU2Hr1G106200	-1	0	0
HORVU2Hr1G106250	0	1	0
HORVU2Hr1G106260	0	0	-1
HORVU2Hr1G106400	-1	-1	0
HORVU2Hr1G106530	0	0	-1
HORVU2Hr1G106540	0	-1	0
HORVU2Hr1G106550	-1	-1	0
HORVU2Hr1G106650	0	1	-1
HORVU2Hr1G106700	0	1	0
HORVU2Hr1G106720	0	1	-1
HORVU2Hr1G106850	0	1	0
HORVU2Hr1G107060	-1	-1	0
HORVU2Hr1G107100	0	-1	0
HORVU2Hr1G107270	0	0	-1
HORVU2Hr1G107520	1	0	0
HORVU2Hr1G107560	0	1	0
HORVU2Hr1G107760	0	-1	1
HORVU2Hr1G107870	0	1	0
HORVU2Hr1G107970	0	1	0
HORVU2Hr1G107980	0	1	-1
[truncated: 4,446 more rows]
