# Supplementary material for: Root angle is controlled by EGT1 in cereal crops employing an antigravitropic mechanism
Source: Proc Natl Acad Sci U S A. 2022 Jul 26;119(31):e2201350119. doi: 10.1073/pnas.2201350119 (PMC9351459; doi:10.1073/pnas.2201350119)
Supplement: Supplementary File [file pnas.2201350119.sd04.xlsx]

## Sheet: SI Dataset 4
SI Dataset 4: gProfiler GO enrichment analysis of selected 841 genes that are differentially expressed in Hvegt1 mutant alleles compared to Morex. Green filled section indicates biological processes (BP) used for further analysis.
source	term_name	term_id	adjusted_p_value	negative_log10_of_adjusted_p_value	term_size	query_size	intersection_size	effective_domain_size	intersections
GO:MF	molecular_function	GO:0003674	1.6723e-18	17.7767	22274	841	568	43051	HORVU7HR1G011840,HORVU3HR1G093080,HORVU3HR1G116790,HORVU2HR1G125110,HORVU2HR1G124930,HORVU2HR1G124980,HORVU7HR1G108790,HORVU7HR1G119480,HORVU5HR1G062940,HORVU7HR1G010690,HORVU6HR1G073730,HORVU3HR1G018820,HORVU4HR1G082600,HORVU0HR1G026500,HORVU3HR1G004070,HORVU5HR1G084820,HORVU0HR1G016660,HORVU4HR1G066860,HORVU3HR1G004210,HORVU2HR1G085270,HORVU7HR1G083550,HORVU0HR1G021630,HORVU6HR1G041590,HORVU4HR…
	catalytic activity	GO:0003824	3.56961e-15	14.4474	11434	841	336	43051	HORVU7HR1G011840,HORVU2HR1G125110,HORVU2HR1G124930,HORVU2HR1G124980,HORVU7HR1G119480,HORVU7HR1G010690,HORVU6HR1G073730,HORVU5HR1G084820,HORVU0HR1G016660,HORVU4HR1G066860,HORVU2HR1G085270,HORVU7HR1G083550,HORVU6HR1G065690,HORVU3HR1G077560,HORVU1HR1G078280,HORVU7HR1G108960,HORVU2HR1G011660,HORVU7HR1G035320,HORVU5HR1G010860,HORVU2HR1G047260,HORVU3HR1G115860,HORVU5HR1G013260,HORVU7HR1G121520,HORVU2HR…
	oxidoreductase activity	GO:0016491	2.54676e-11	10.594	2474	841	105	43051	HORVU7HR1G011840,HORVU2HR1G125110,HORVU2HR1G124930,HORVU2HR1G124980,HORVU6HR1G073730,HORVU7HR1G083550,HORVU6HR1G065690,HORVU3HR1G077560,HORVU2HR1G011660,HORVU2HR1G047260,HORVU2HR1G082370,HORVU3HR1G074960,HORVU0HR1G019840,HORVU7HR1G111190,HORVU5HR1G086670,HORVU0HR1G005060,HORVU3HR1G092680,HORVU3HR1G112040,HORVU2HR1G011680,HORVU2HR1G011670,HORVU1HR1G023750,HORVU2HR1G004480,HORVU3HR1G065950,HORVU2HR…
	heme binding	GO:0020037	1.25066e-10	9.90286	728	841	48	43051	HORVU7HR1G011840,HORVU2HR1G125110,HORVU2HR1G124930,HORVU2HR1G124980,HORVU7HR1G083550,HORVU3HR1G074960,HORVU0HR1G019840,HORVU0HR1G005060,HORVU3HR1G112040,HORVU2HR1G011680,HORVU1HR1G023750,HORVU2HR1G004480,HORVU3HR1G065950,HORVU2HR1G085990,HORVU3HR1G065940,HORVU7HR1G007580,HORVU3HR1G056090,HORVU2HR1G125120,HORVU2HR1G001640,HORVU4HR1G022270,HORVU7HR1G083670,HORVU1HR1G016870,HORVU5HR1G097120,HORVU2HR…
	oxidoreductase activity, acting on peroxide as acceptor	GO:0016684	1.61782e-09	8.79107	268	841	27	43051	HORVU7HR1G011840,HORVU2HR1G125110,HORVU2HR1G124930,HORVU2HR1G124980,HORVU7HR1G083550,HORVU3HR1G074960,HORVU0HR1G005060,HORVU3HR1G112040,HORVU1HR1G023750,HORVU3HR1G065950,HORVU2HR1G085990,HORVU3HR1G065940,HORVU2HR1G125120,HORVU4HR1G022270,HORVU1HR1G016870,HORVU5HR1G097120,HORVU1HR1G066550,HORVU7HR1G093400,HORVU7HR1G091390,HORVU1HR1G016730,HORVU2HR1G025730,HORVU6HR1G026600,HORVU5HR1G046900,HORVU2HR…
	peroxidase activity	GO:0004601	1.61782e-09	8.79107	268	841	27	43051	HORVU7HR1G011840,HORVU2HR1G125110,HORVU2HR1G124930,HORVU2HR1G124980,HORVU7HR1G083550,HORVU3HR1G074960,HORVU0HR1G005060,HORVU3HR1G112040,HORVU1HR1G023750,HORVU3HR1G065950,HORVU2HR1G085990,HORVU3HR1G065940,HORVU2HR1G125120,HORVU4HR1G022270,HORVU1HR1G016870,HORVU5HR1G097120,HORVU1HR1G066550,HORVU7HR1G093400,HORVU7HR1G091390,HORVU1HR1G016730,HORVU2HR1G025730,HORVU6HR1G026600,HORVU5HR1G046900,HORVU2HR…
	tetrapyrrole binding	GO:0046906	5.95859e-09	8.22486	812	841	48	43051	HORVU7HR1G011840,HORVU2HR1G125110,HORVU2HR1G124930,HORVU2HR1G124980,HORVU7HR1G083550,HORVU3HR1G074960,HORVU0HR1G019840,HORVU0HR1G005060,HORVU3HR1G112040,HORVU2HR1G011680,HORVU1HR1G023750,HORVU2HR1G004480,HORVU3HR1G065950,HORVU2HR1G085990,HORVU3HR1G065940,HORVU7HR1G007580,HORVU3HR1G056090,HORVU2HR1G125120,HORVU2HR1G001640,HORVU4HR1G022270,HORVU7HR1G083670,HORVU1HR1G016870,HORVU5HR1G097120,HORVU2HR…
	antioxidant activity	GO:0016209	2.74719e-08	7.56111	303	841	27	43051	HORVU7HR1G011840,HORVU2HR1G125110,HORVU2HR1G124930,HORVU2HR1G124980,HORVU7HR1G083550,HORVU3HR1G074960,HORVU0HR1G005060,HORVU3HR1G112040,HORVU1HR1G023750,HORVU3HR1G065950,HORVU2HR1G085990,HORVU3HR1G065940,HORVU2HR1G125120,HORVU4HR1G022270,HORVU1HR1G016870,HORVU5HR1G097120,HORVU1HR1G066550,HORVU7HR1G093400,HORVU7HR1G091390,HORVU1HR1G016730,HORVU2HR1G025730,HORVU6HR1G026600,HORVU5HR1G046900,HORVU2HR…
	transmembrane transporter activity	GO:0022857	5.83451e-07	6.234	1518	841	66	43051	HORVU3HR1G116790,HORVU7HR1G108790,HORVU0HR1G023140,HORVU2HR1G068090,HORVU2HR1G124860,HORVU7HR1G121100,HORVU4HR1G078210,HORVU5HR1G029550,HORVU7HR1G038220,HORVU4HR1G088860,HORVU3HR1G028860,HORVU4HR1G078170,HORVU2HR1G068050,HORVU4HR1G071250,HORVU2HR1G096360,HORVU2HR1G038740,HORVU2HR1G010990,HORVU3HR1G017330,HORVU1HR1G089680,HORVU3HR1G065390,HORVU5HR1G112210,HORVU0HR1G010080,HORVU7HR1G003870,HORVU2HR…
	transporter activity	GO:0005215	7.89637e-07	6.10257	1564	841	67	43051	HORVU3HR1G116790,HORVU7HR1G108790,HORVU0HR1G023140,HORVU2HR1G068090,HORVU2HR1G124860,HORVU7HR1G121100,HORVU4HR1G078210,HORVU5HR1G029550,HORVU7HR1G038220,HORVU4HR1G088860,HORVU3HR1G028860,HORVU4HR1G078170,HORVU2HR1G068050,HORVU4HR1G071250,HORVU2HR1G096360,HORVU2HR1G038740,HORVU2HR1G010990,HORVU3HR1G017330,HORVU1HR1G089680,HORVU3HR1G065390,HORVU5HR1G112210,HORVU0HR1G010080,HORVU7HR1G003870,HORVU2HR…
	cation binding	GO:0043169	4.27332e-05	4.36923	3683	841	117	43051	HORVU7HR1G011840,HORVU2HR1G125110,HORVU2HR1G124930,HORVU2HR1G124980,HORVU6HR1G073730,HORVU0HR1G026500,HORVU7HR1G083550,HORVU2HR1G011660,HORVU7HR1G051810,HORVU2HR1G047260,HORVU2HR1G082370,HORVU3HR1G074960,HORVU0HR1G019840,HORVU7HR1G067110,HORVU3HR1G112040,HORVU1HR1G016080,HORVU0HR1G018210,HORVU2HR1G011680,HORVU2HR1G011670,HORVU1HR1G023750,HORVU2HR1G004480,HORVU3HR1G065950,HORVU3HR1G065940,HORVU7HR…
	metal ion binding	GO:0046872	5.05156e-05	4.29657	3654	841	116	43051	HORVU7HR1G011840,HORVU2HR1G125110,HORVU2HR1G124930,HORVU2HR1G124980,HORVU6HR1G073730,HORVU0HR1G026500,HORVU7HR1G083550,HORVU2HR1G011660,HORVU7HR1G051810,HORVU2HR1G047260,HORVU2HR1G082370,HORVU3HR1G074960,HORVU0HR1G019840,HORVU7HR1G067110,HORVU3HR1G112040,HORVU1HR1G016080,HORVU0HR1G018210,HORVU2HR1G011680,HORVU2HR1G011670,HORVU1HR1G023750,HORVU2HR1G004480,HORVU3HR1G065950,HORVU3HR1G065940,HORVU7HR…
	ion binding	GO:0043167	0.0167014	1.77725	7509	841	191	43051	HORVU7HR1G011840,HORVU3HR1G093080,HORVU2HR1G125110,HORVU2HR1G124930,HORVU2HR1G124980,HORVU6HR1G073730,HORVU4HR1G082600,HORVU0HR1G026500,HORVU0HR1G016660,HORVU4HR1G066860,HORVU7HR1G083550,HORVU1HR1G078280,HORVU2HR1G011660,HORVU7HR1G051810,HORVU2HR1G047260,HORVU3HR1G115860,HORVU5HR1G013260,HORVU6HR1G084840,HORVU2HR1G082370,HORVU3HR1G074960,HORVU0HR1G019840,HORVU5HR1G086670,HORVU7HR1G067110,HORVU5HR…
	hydrolase activity, acting on glycosyl bonds	GO:0016798	0.0215619	1.66631	566	841	26	43051	HORVU2HR1G085270,HORVU1HR1G092310,HORVU5HR1G086390,HORVU0HR1G021280,HORVU4HR1G014110,HORVU5HR1G080110,HORVU0HR1G016310,HORVU3HR1G006180,HORVU7HR1G106540,HORVU2HR1G089050,HORVU4HR1G085940,HORVU3HR1G016820,HORVU3HR1G067280,HORVU0HR1G010040,HORVU3HR1G078260,HORVU1HR1G048430,HORVU3HR1G079750,HORVU7HR1G098390,HORVU2HR1G111030,HORVU7HR1G001040,HORVU2HR1G072890,HORVU2HR1G082170,HORVU2HR1G023590,HORVU4HR…
	hydrolase activity	GO:0016787	0.0235366	1.62826	3437	841	99	43051	HORVU7HR1G010690,HORVU2HR1G085270,HORVU7HR1G108960,HORVU7HR1G035320,HORVU5HR1G010860,HORVU6HR1G076660,HORVU1HR1G061380,HORVU2HR1G071850,HORVU2HR1G116250,HORVU5HR1G119820,HORVU5HR1G082990,HORVU5HR1G061860,HORVU3HR1G100400,HORVU1HR1G092310,HORVU3HR1G017220,HORVU7HR1G032330,HORVU5HR1G086390,HORVU3HR1G088080,HORVU7HR1G118020,HORVU2HR1G116180,HORVU6HR1G071190,HORVU2HR1G032670,HORVU0HR1G021280,HORVU0HR…
	iron ion binding	GO:0005506	0.0356956	1.44739	518	841	24	43051	HORVU0HR1G019840,HORVU7HR1G067110,HORVU2HR1G011680,HORVU2HR1G004480,HORVU7HR1G007580,HORVU3HR1G056090,HORVU2HR1G001640,HORVU7HR1G083670,HORVU2HR1G004530,HORVU5HR1G094080,HORVU2HR1G115030,HORVU2HR1G001030,HORVU7HR1G081610,HORVU5HR1G100890,HORVU1HR1G086920,HORVU2HR1G011790,HORVU3HR1G081590,HORVU4HR1G083400,HORVU7HR1G114000,HORVU4HR1G025180,HORVU4HR1G065440,HORVU3HR1G078660,HORVU4HR1G089230,HORVU2HR…
GO:BP	obsolete oxidation-reduction process	GO:0055114	1.08023e-13	12.9665	1956	841	96	43051	HORVU7HR1G011840,HORVU2HR1G125110,HORVU2HR1G124930,HORVU2HR1G124980,HORVU7HR1G083550,HORVU2HR1G011660,HORVU2HR1G047260,HORVU2HR1G082370,HORVU3HR1G074960,HORVU0HR1G019840,HORVU7HR1G111190,HORVU5HR1G086670,HORVU0HR1G005060,HORVU3HR1G092680,HORVU3HR1G112040,HORVU2HR1G011680,HORVU1HR1G005730,HORVU2HR1G011670,HORVU1HR1G023750,HORVU2HR1G004480,HORVU3HR1G065950,HORVU2HR1G085990,HORVU3HR1G065940,HORVU7HR…
	biological_process	GO:0008150	1.42197e-09	8.84711	18851	841	468	43051	HORVU7HR1G011840,HORVU3HR1G093080,HORVU3HR1G116790,HORVU2HR1G125110,HORVU2HR1G124930,HORVU2HR1G124980,HORVU7HR1G108790,HORVU7HR1G119480,HORVU5HR1G062940,HORVU7HR1G010690,HORVU3HR1G018820,HORVU4HR1G082600,HORVU0HR1G026500,HORVU3HR1G004070,HORVU5HR1G047000,HORVU0HR1G016660,HORVU4HR1G066860,HORVU3HR1G004210,HORVU2HR1G085270,HORVU0HR1G018320,HORVU7HR1G083550,HORVU0HR1G016410,HORVU0HR1G021630,HORVU6HR…
	cellular oxidant detoxification	GO:0098869	6.00122e-08	7.22176	304	841	27	43051	HORVU7HR1G011840,HORVU2HR1G125110,HORVU2HR1G124930,HORVU2HR1G124980,HORVU7HR1G083550,HORVU3HR1G074960,HORVU0HR1G005060,HORVU3HR1G112040,HORVU1HR1G023750,HORVU3HR1G065950,HORVU2HR1G085990,HORVU3HR1G065940,HORVU2HR1G125120,HORVU4HR1G022270,HORVU1HR1G016870,HORVU5HR1G097120,HORVU1HR1G066550,HORVU7HR1G093400,HORVU7HR1G091390,HORVU1HR1G016730,HORVU2HR1G025730,HORVU6HR1G026600,HORVU5HR1G046900,HORVU2HR…
	response to oxidative stress	GO:0006979	1.52301e-07	6.8173	363	841	29	43051	HORVU7HR1G011840,HORVU2HR1G125110,HORVU2HR1G124930,HORVU2HR1G124980,HORVU7HR1G083550,HORVU4HR1G060720,HORVU3HR1G074960,HORVU0HR1G005060,HORVU3HR1G112040,HORVU1HR1G023750,HORVU3HR1G065950,HORVU2HR1G085990,HORVU3HR1G065940,HORVU2HR1G125120,HORVU4HR1G022270,HORVU1HR1G016870,HORVU3HR1G020390,HORVU5HR1G097120,HORVU1HR1G066550,HORVU7HR1G093400,HORVU7HR1G091390,HORVU1HR1G016730,HORVU2HR1G025730,HORVU6HR…
	cellular response to toxic substance	GO:0097237	2.03594e-07	6.69124	321	841	27	43051	HORVU7HR1G011840,HORVU2HR1G125110,HORVU2HR1G124930,HORVU2HR1G124980,HORVU7HR1G083550,HORVU3HR1G074960,HORVU0HR1G005060,HORVU3HR1G112040,HORVU1HR1G023750,HORVU3HR1G065950,HORVU2HR1G085990,HORVU3HR1G065940,HORVU2HR1G125120,HORVU4HR1G022270,HORVU1HR1G016870,HORVU5HR1G097120,HORVU1HR1G066550,HORVU7HR1G093400,HORVU7HR1G091390,HORVU1HR1G016730,HORVU2HR1G025730,HORVU6HR1G026600,HORVU5HR1G046900,HORVU2HR…
	cellular detoxification	GO:1990748	2.03594e-07	6.69124	321	841	27	43051	HORVU7HR1G011840,HORVU2HR1G125110,HORVU2HR1G124930,HORVU2HR1G124980,HORVU7HR1G083550,HORVU3HR1G074960,HORVU0HR1G005060,HORVU3HR1G112040,HORVU1HR1G023750,HORVU3HR1G065950,HORVU2HR1G085990,HORVU3HR1G065940,HORVU2HR1G125120,HORVU4HR1G022270,HORVU1HR1G016870,HORVU5HR1G097120,HORVU1HR1G066550,HORVU7HR1G093400,HORVU7HR1G091390,HORVU1HR1G016730,HORVU2HR1G025730,HORVU6HR1G026600,HORVU5HR1G046900,HORVU2HR…
	hydrogen peroxide catabolic process	GO:0042744	2.22864e-07	6.65196	195	841	21	43051	HORVU7HR1G011840,HORVU2HR1G125110,HORVU2HR1G124930,HORVU2HR1G124980,HORVU7HR1G083550,HORVU3HR1G074960,HORVU3HR1G112040,HORVU1HR1G023750,HORVU4HR1G022270,HORVU1HR1G016870,HORVU5HR1G097120,HORVU1HR1G066550,HORVU7HR1G093400,HORVU7HR1G091390,HORVU1HR1G016730,HORVU2HR1G025730,HORVU6HR1G026600,HORVU5HR1G046900,HORVU2HR1G025740,HORVU2HR1G026420,HORVU4HR1G064950
	detoxification	GO:0098754	2.86952e-07	6.54219	326	841	27	43051	HORVU7HR1G011840,HORVU2HR1G125110,HORVU2HR1G124930,HORVU2HR1G124980,HORVU7HR1G083550,HORVU3HR1G074960,HORVU0HR1G005060,HORVU3HR1G112040,HORVU1HR1G023750,HORVU3HR1G065950,HORVU2HR1G085990,HORVU3HR1G065940,HORVU2HR1G125120,HORVU4HR1G022270,HORVU1HR1G016870,HORVU5HR1G097120,HORVU1HR1G066550,HORVU7HR1G093400,HORVU7HR1G091390,HORVU1HR1G016730,HORVU2HR1G025730,HORVU6HR1G026600,HORVU5HR1G046900,HORVU2HR…
	hydrogen peroxide metabolic process	GO:0042743	2.95856e-07	6.52892	198	841	21	43051	HORVU7HR1G011840,HORVU2HR1G125110,HORVU2HR1G124930,HORVU2HR1G124980,HORVU7HR1G083550,HORVU3HR1G074960,HORVU3HR1G112040,HORVU1HR1G023750,HORVU4HR1G022270,HORVU1HR1G016870,HORVU5HR1G097120,HORVU1HR1G066550,HORVU7HR1G093400,HORVU7HR1G091390,HORVU1HR1G016730,HORVU2HR1G025730,HORVU6HR1G026600,HORVU5HR1G046900,HORVU2HR1G025740,HORVU2HR1G026420,HORVU4HR1G064950
	response to toxic substance	GO:0009636	5.23123e-07	6.2814	335	841	27	43051	HORVU7HR1G011840,HORVU2HR1G125110,HORVU2HR1G124930,HORVU2HR1G124980,HORVU7HR1G083550,HORVU3HR1G074960,HORVU0HR1G005060,HORVU3HR1G112040,HORVU1HR1G023750,HORVU3HR1G065950,HORVU2HR1G085990,HORVU3HR1G065940,HORVU2HR1G125120,HORVU4HR1G022270,HORVU1HR1G016870,HORVU5HR1G097120,HORVU1HR1G066550,HORVU7HR1G093400,HORVU7HR1G091390,HORVU1HR1G016730,HORVU2HR1G025730,HORVU6HR1G026600,HORVU5HR1G046900,HORVU2HR…
	reactive oxygen species metabolic process	GO:0072593	3.03224e-06	5.51824	225	841	21	43051	HORVU7HR1G011840,HORVU2HR1G125110,HORVU2HR1G124930,HORVU2HR1G124980,HORVU7HR1G083550,HORVU3HR1G074960,HORVU3HR1G112040,HORVU1HR1G023750,HORVU4HR1G022270,HORVU1HR1G016870,HORVU5HR1G097120,HORVU1HR1G066550,HORVU7HR1G093400,HORVU7HR1G091390,HORVU1HR1G016730,HORVU2HR1G025730,HORVU6HR1G026600,HORVU5HR1G046900,HORVU2HR1G025740,HORVU2HR1G026420,HORVU4HR1G064950
	cellular response to chemical stimulus	GO:0070887	4.5888e-05	4.3383	792	841	40	43051	HORVU7HR1G011840,HORVU2HR1G125110,HORVU2HR1G124930,HORVU2HR1G124980,HORVU7HR1G083550,HORVU0HR1G021630,HORVU3HR1G074960,HORVU0HR1G005060,HORVU3HR1G112040,HORVU0HR1G011720,HORVU1HR1G023750,HORVU3HR1G065950,HORVU2HR1G085990,HORVU3HR1G065940,HORVU3HR1G029670,HORVU2HR1G125120,HORVU4HR1G022270,HORVU1HR1G016870,HORVU5HR1G097120,HORVU4HR1G078830,HORVU2HR1G011690,HORVU2HR1G080970,HORVU1HR1G066550,HORVU7HR…
	transmembrane transport	GO:0055085	5.59464e-05	4.25223	1644	841	65	43051	HORVU3HR1G116790,HORVU7HR1G108790,HORVU5HR1G041880,HORVU0HR1G023140,HORVU2HR1G068090,HORVU2HR1G124860,HORVU7HR1G121100,HORVU4HR1G078210,HORVU5HR1G029550,HORVU7HR1G038220,HORVU3HR1G028860,HORVU4HR1G078170,HORVU2HR1G068050,HORVU4HR1G071250,HORVU2HR1G096360,HORVU2HR1G038740,HORVU2HR1G010990,HORVU3HR1G017330,HORVU1HR1G089680,HORVU3HR1G065390,HORVU5HR1G112210,HORVU0HR1G010080,HORVU7HR1G003870,HORVU2HR…
	response to chemical	GO:0042221	0.0018227	2.73928	1265	841	50	43051	HORVU7HR1G011840,HORVU2HR1G125110,HORVU2HR1G124930,HORVU2HR1G124980,HORVU7HR1G083550,HORVU0HR1G021630,HORVU4HR1G060720,HORVU3HR1G074960,HORVU0HR1G005060,HORVU2HR1G115240,HORVU3HR1G112040,HORVU0HR1G011720,HORVU1HR1G023750,HORVU3HR1G065950,HORVU2HR1G085990,HORVU3HR1G065940,HORVU3HR1G029670,HORVU2HR1G125120,HORVU4HR1G022270,HORVU1HR1G016870,HORVU6HR1G083960,HORVU3HR1G020390,HORVU5HR1G097120,HORVU4HR…
	amino acid transport	GO:0006865	0.00275191	2.56037	119	841	12	43051	HORVU0HR1G023140,HORVU1HR1G064970,HORVU3HR1G028860,HORVU2HR1G061190,HORVU4HR1G027180,HORVU3HR1G017330,HORVU5HR1G112210,HORVU2HR1G076060,HORVU6HR1G062860,HORVU3HR1G088360,HORVU2HR1G081790,HORVU3HR1G084620
	transport	GO:0006810	0.00740628	2.1304	2903	841	90	43051	HORVU3HR1G116790,HORVU7HR1G108790,HORVU0HR1G026500,HORVU6HR1G041590,HORVU5HR1G041880,HORVU0HR1G023140,HORVU2HR1G068090,HORVU2HR1G124860,HORVU7HR1G121100,HORVU4HR1G078210,HORVU1HR1G064970,HORVU5HR1G029550,HORVU7HR1G038220,HORVU4HR1G088860,HORVU3HR1G028860,HORVU2HR1G061190,HORVU1HR1G069800,HORVU4HR1G078170,HORVU4HR1G027180,HORVU2HR1G068050,HORVU4HR1G071250,HORVU2HR1G011690,HORVU2HR1G096360,HORVU2HR…
	cell wall organization or biogenesis	GO:0071554	0.0101417	1.99389	427	841	23	43051	HORVU2HR1G085270,HORVU5HR1G010860,HORVU5HR1G119860,HORVU4HR1G072400,HORVU7HR1G032330,HORVU6HR1G078630,HORVU3HR1G018810,HORVU4HR1G072660,HORVU3HR1G014480,HORVU3HR1G091360,HORVU4HR1G028370,HORVU0HR1G016310,HORVU3HR1G061130,HORVU2HR1G010800,HORVU5HR1G072620,HORVU3HR1G016820,HORVU7HR1G098390,HORVU7HR1G092600,HORVU2HR1G111030,HORVU7HR1G026180,HORVU1HR1G069830,HORVU4HR1G090820,HORVU7HR1G098330
	establishment of localization	GO:0051234	0.0112032	1.95066	2935	841	90	43051	HORVU3HR1G116790,HORVU7HR1G108790,HORVU0HR1G026500,HORVU6HR1G041590,HORVU5HR1G041880,HORVU0HR1G023140,HORVU2HR1G068090,HORVU2HR1G124860,HORVU7HR1G121100,HORVU4HR1G078210,HORVU1HR1G064970,HORVU5HR1G029550,HORVU7HR1G038220,HORVU4HR1G088860,HORVU3HR1G028860,HORVU2HR1G061190,HORVU1HR1G069800,HORVU4HR1G078170,HORVU4HR1G027180,HORVU2HR1G068050,HORVU4HR1G071250,HORVU2HR1G011690,HORVU2HR1G096360,HORVU2HR…
	xyloglucan metabolic process	GO:0010411	0.023681	1.6256	64	841	8	43051	HORVU6HR1G078630,HORVU4HR1G028370,HORVU3HR1G016820,HORVU7HR1G098390,HORVU2HR1G111030,HORVU7HR1G026180,HORVU4HR1G090820,HORVU7HR1G098330
	organic acid transport	GO:0015849	0.0270416	1.56797	149	841	12	43051	HORVU0HR1G023140,HORVU1HR1G064970,HORVU3HR1G028860,HORVU2HR1G061190,HORVU4HR1G027180,HORVU3HR1G017330,HORVU5HR1G112210,HORVU2HR1G076060,HORVU6HR1G062860,HORVU3HR1G088360,HORVU2HR1G081790,HORVU3HR1G084620
	localization	GO:0051179	0.0279815	1.55313	3051	841	91	43051	HORVU3HR1G116790,HORVU7HR1G108790,HORVU0HR1G026500,HORVU6HR1G041590,HORVU5HR1G041880,HORVU0HR1G023140,HORVU2HR1G068090,HORVU2HR1G124860,HORVU7HR1G121100,HORVU4HR1G078210,HORVU1HR1G064970,HORVU5HR1G029550,HORVU7HR1G038220,HORVU4HR1G088860,HORVU3HR1G028860,HORVU2HR1G061190,HORVU1HR1G069800,HORVU4HR1G078170,HORVU4HR1G027180,HORVU2HR1G068050,HORVU4HR1G071250,HORVU2HR1G011690,HORVU2HR1G096360,HORVU2HR…
	cellular process	GO:0009987	0.0334156	1.47605	16217	841	372	43051	HORVU7HR1G011840,HORVU3HR1G116790,HORVU2HR1G125110,HORVU2HR1G124930,HORVU2HR1G124980,HORVU7HR1G108790,HORVU7HR1G119480,HORVU5HR1G062940,HORVU7HR1G010690,HORVU3HR1G018820,HORVU0HR1G026500,HORVU3HR1G004070,HORVU5HR1G047000,HORVU0HR1G016660,HORVU4HR1G066860,HORVU3HR1G004210,HORVU2HR1G085270,HORVU7HR1G083550,HORVU0HR1G021630,HORVU6HR1G041590,HORVU4HR1G060720,HORVU6HR1G065690,HORVU3HR1G077560,HORVU3HR…
	cell wall organization	GO:0071555	0.0378833	1.42155	314	841	18	43051	HORVU5HR1G010860,HORVU5HR1G119860,HORVU4HR1G072400,HORVU7HR1G032330,HORVU6HR1G078630,HORVU4HR1G072660,HORVU3HR1G014480,HORVU3HR1G091360,HORVU4HR1G028370,HORVU2HR1G010800,HORVU3HR1G016820,HORVU7HR1G098390,HORVU7HR1G092600,HORVU2HR1G111030,HORVU7HR1G026180,HORVU1HR1G069830,HORVU4HR1G090820,HORVU7HR1G098330
	lipid metabolic process	GO:0006629	0.0411575	1.38555	1051	841	40	43051	HORVU2HR1G011680,HORVU0HR1G025820,HORVU4HR1G073840,HORVU5HR1G119820,HORVU5HR1G082990,HORVU3HR1G029670,HORVU2HR1G032670,HORVU3HR1G088120,HORVU2HR1G004540,HORVU2HR1G004620,HORVU2HR1G126150,HORVU5HR1G093700,HORVU5HR1G093770,HORVU1HR1G069200,HORVU3HR1G088530,HORVU1HR1G017570,HORVU2HR1G123890,HORVU3HR1G076890,HORVU5HR1G117110,HORVU5HR1G100890,HORVU7HR1G122730,HORVU5HR1G124120,HORVU7HR1G122690,HORVU7HR…
GO:CC	extracellular region	GO:0005576	9.03684e-15	14.044	1006	841	65	43051	HORVU7HR1G011840,HORVU2HR1G125110,HORVU2HR1G124930,HORVU2HR1G124980,HORVU3HR1G004070,HORVU2HR1G010320,HORVU3HR1G004210,HORVU0HR1G018320,HORVU7HR1G083550,HORVU0HR1G016410,HORVU3HR1G004140,HORVU6HR1G055090,HORVU7HR1G031250,HORVU3HR1G074960,HORVU5HR1G119860,HORVU3HR1G112040,HORVU4HR1G072400,HORVU1HR1G023750,HORVU4HR1G077300,HORVU3HR1G088080,HORVU5HR1G094700,HORVU4HR1G022270,HORVU7HR1G116770,HORVU5HR…
	cell wall	GO:0005618	2.72687e-14	13.5643	416	841	40	43051	HORVU7HR1G011840,HORVU2HR1G125110,HORVU2HR1G124930,HORVU2HR1G124980,HORVU7HR1G083550,HORVU5HR1G010860,HORVU3HR1G074960,HORVU5HR1G119860,HORVU0HR1G005060,HORVU3HR1G112040,HORVU4HR1G072400,HORVU1HR1G023750,HORVU7HR1G032330,HORVU3HR1G065940,HORVU2HR1G125120,HORVU4HR1G072660,HORVU1HR1G016870,HORVU5HR1G097120,HORVU3HR1G091360,HORVU3HR1G006180,HORVU4HR1G002530,HORVU1HR1G066550,HORVU7HR1G093400,HORVU2HR…
	external encapsulating structure	GO:0030312	4.45491e-14	13.3512	422	841	40	43051	HORVU7HR1G011840,HORVU2HR1G125110,HORVU2HR1G124930,HORVU2HR1G124980,HORVU7HR1G083550,HORVU5HR1G010860,HORVU3HR1G074960,HORVU5HR1G119860,HORVU0HR1G005060,HORVU3HR1G112040,HORVU4HR1G072400,HORVU1HR1G023750,HORVU7HR1G032330,HORVU3HR1G065940,HORVU2HR1G125120,HORVU4HR1G072660,HORVU1HR1G016870,HORVU5HR1G097120,HORVU3HR1G091360,HORVU3HR1G006180,HORVU4HR1G002530,HORVU1HR1G066550,HORVU7HR1G093400,HORVU2HR…
	plant-type cell wall	GO:0009505	7.37275e-09	8.13237	176	841	21	43051	HORVU7HR1G011840,HORVU2HR1G125110,HORVU2HR1G124930,HORVU2HR1G124980,HORVU7HR1G083550,HORVU3HR1G074960,HORVU0HR1G005060,HORVU3HR1G112040,HORVU1HR1G023750,HORVU3HR1G065940,HORVU2HR1G125120,HORVU1HR1G016870,HORVU5HR1G097120,HORVU1HR1G066550,HORVU7HR1G093400,HORVU7HR1G091390,HORVU1HR1G016730,HORVU2HR1G025730,HORVU2HR1G025740,HORVU2HR1G026560,HORVU2HR1G026420
	cell periphery	GO:0071944	9.3622e-08	7.02862	2433	841	93	43051	HORVU7HR1G011840,HORVU2HR1G125110,HORVU2HR1G124930,HORVU2HR1G124980,HORVU7HR1G083550,HORVU3HR1G077560,HORVU5HR1G041880,HORVU5HR1G010860,HORVU3HR1G074960,HORVU5HR1G119860,HORVU5HR1G123550,HORVU0HR1G005060,HORVU3HR1G112040,HORVU2HR1G113160,HORVU2HR1G011680,HORVU2HR1G044890,HORVU4HR1G072400,HORVU1HR1G023750,HORVU1HR1G064970,HORVU1HR1G092310,HORVU7HR1G032330,HORVU3HR1G065940,HORVU1HR1G014070,HORVU2HR…
	anchoring junction	GO:0070161	6.13687e-07	6.21205	337	841	26	43051	HORVU7HR1G011840,HORVU2HR1G125110,HORVU2HR1G124930,HORVU2HR1G124980,HORVU7HR1G083550,HORVU3HR1G074960,HORVU0HR1G005060,HORVU3HR1G112040,HORVU1HR1G023750,HORVU3HR1G065940,HORVU1HR1G014070,HORVU2HR1G125120,HORVU1HR1G016870,HORVU5HR1G097120,HORVU2HR1G010990,HORVU4HR1G002530,HORVU1HR1G066550,HORVU7HR1G093400,HORVU2HR1G040910,HORVU7HR1G091390,HORVU1HR1G016730,HORVU2HR1G025730,HORVU2HR1G025740,HORVU2HR…
	symplast	GO:0055044	6.13687e-07	6.21205	337	841	26	43051	HORVU7HR1G011840,HORVU2HR1G125110,HORVU2HR1G124930,HORVU2HR1G124980,HORVU7HR1G083550,HORVU3HR1G074960,HORVU0HR1G005060,HORVU3HR1G112040,HORVU1HR1G023750,HORVU3HR1G065940,HORVU1HR1G014070,HORVU2HR1G125120,HORVU1HR1G016870,HORVU5HR1G097120,HORVU2HR1G010990,HORVU4HR1G002530,HORVU1HR1G066550,HORVU7HR1G093400,HORVU2HR1G040910,HORVU7HR1G091390,HORVU1HR1G016730,HORVU2HR1G025730,HORVU2HR1G025740,HORVU2HR…
	cell-cell junction	GO:0005911	6.13687e-07	6.21205	337	841	26	43051	HORVU7HR1G011840,HORVU2HR1G125110,HORVU2HR1G124930,HORVU2HR1G124980,HORVU7HR1G083550,HORVU3HR1G074960,HORVU0HR1G005060,HORVU3HR1G112040,HORVU1HR1G023750,HORVU3HR1G065940,HORVU1HR1G014070,HORVU2HR1G125120,HORVU1HR1G016870,HORVU5HR1G097120,HORVU2HR1G010990,HORVU4HR1G002530,HORVU1HR1G066550,HORVU7HR1G093400,HORVU2HR1G040910,HORVU7HR1G091390,HORVU1HR1G016730,HORVU2HR1G025730,HORVU2HR1G025740,HORVU2HR…
	plasmodesma	GO:0009506	6.13687e-07	6.21205	337	841	26	43051	HORVU7HR1G011840,HORVU2HR1G125110,HORVU2HR1G124930,HORVU2HR1G124980,HORVU7HR1G083550,HORVU3HR1G074960,HORVU0HR1G005060,HORVU3HR1G112040,HORVU1HR1G023750,HORVU3HR1G065940,HORVU1HR1G014070,HORVU2HR1G125120,HORVU1HR1G016870,HORVU5HR1G097120,HORVU2HR1G010990,HORVU4HR1G002530,HORVU1HR1G066550,HORVU7HR1G093400,HORVU2HR1G040910,HORVU7HR1G091390,HORVU1HR1G016730,HORVU2HR1G025730,HORVU2HR1G025740,HORVU2HR…
	cell junction	GO:0030054	8.33379e-07	6.07916	342	841	26	43051	HORVU7HR1G011840,HORVU2HR1G125110,HORVU2HR1G124930,HORVU2HR1G124980,HORVU7HR1G083550,HORVU3HR1G074960,HORVU0HR1G005060,HORVU3HR1G112040,HORVU1HR1G023750,HORVU3HR1G065940,HORVU1HR1G014070,HORVU2HR1G125120,HORVU1HR1G016870,HORVU5HR1G097120,HORVU2HR1G010990,HORVU4HR1G002530,HORVU1HR1G066550,HORVU7HR1G093400,HORVU2HR1G040910,HORVU7HR1G091390,HORVU1HR1G016730,HORVU2HR1G025730,HORVU2HR1G025740,HORVU2HR…
	intrinsic component of membrane	GO:0031224	2.07587e-06	5.6828	8736	841	238	43051	HORVU6HR1G000520,HORVU3HR1G116790,HORVU7HR1G108790,HORVU0HR1G007220,HORVU5HR1G047000,HORVU6HR1G041590,HORVU3HR1G077560,HORVU1HR1G078280,HORVU7HR1G108960,HORVU5HR1G041880,HORVU3HR1G037780,HORVU0HR1G023140,HORVU2HR1G068090,HORVU7HR1G121520,HORVU0HR1G019840,HORVU1HR1G001400,HORVU6HR1G076660,HORVU6HR1G069940,HORVU7HR1G085390,HORVU7HR1G067110,HORVU5HR1G123550,HORVU1HR1G001440,HORVU2HR1G124860,HORVU1HR…
	apoplast	GO:0048046	3.95127e-06	5.40326	226	841	20	43051	HORVU2HR1G010320,HORVU5HR1G094700,HORVU7HR1G116770,HORVU5HR1G094710,HORVU3HR1G073020,HORVU2HR1G002440,HORVU4HR1G002530,HORVU3HR1G016820,HORVU6HR1G005420,HORVU6HR1G080750,HORVU3HR1G034100,HORVU2HR1G014020,HORVU7HR1G098390,HORVU2HR1G111030,HORVU4HR1G090820,HORVU2HR1G013920,HORVU7HR1G002740,HORVU3HR1G107200,HORVU2HR1G013940,HORVU7HR1G098330
	cellular anatomical entity	GO:0110165	6.06779e-06	5.21697	19783	841	464	43051	HORVU6HR1G000520,HORVU7HR1G011840,HORVU3HR1G116790,HORVU2HR1G125110,HORVU2HR1G124930,HORVU2HR1G124980,HORVU7HR1G108790,HORVU0HR1G007220,HORVU5HR1G062940,HORVU0HR1G026500,HORVU3HR1G004070,HORVU2HR1G010320,HORVU5HR1G047000,HORVU0HR1G016660,HORVU4HR1G066860,HORVU3HR1G004210,HORVU0HR1G018320,HORVU7HR1G083550,HORVU0HR1G016410,HORVU0HR1G021630,HORVU6HR1G041590,HORVU3HR1G077560,HORVU3HR1G004140,HORVU6HR…
	membrane	GO:0016020	9.57504e-06	5.01886	10274	841	268	43051	HORVU6HR1G000520,HORVU3HR1G116790,HORVU7HR1G108790,HORVU0HR1G007220,HORVU0HR1G026500,HORVU5HR1G047000,HORVU6HR1G041590,HORVU3HR1G077560,HORVU1HR1G078280,HORVU7HR1G108960,HORVU5HR1G041880,HORVU3HR1G037780,HORVU0HR1G023140,HORVU2HR1G068090,HORVU5HR1G063570,HORVU7HR1G121520,HORVU5HR1G119860,HORVU0HR1G019840,HORVU1HR1G001400,HORVU6HR1G076660,HORVU6HR1G069940,HORVU7HR1G085390,HORVU7HR1G067110,HORVU5HR…
	integral component of membrane	GO:0016021	1.10557e-05	4.95641	8587	841	231	43051	HORVU6HR1G000520,HORVU3HR1G116790,HORVU7HR1G108790,HORVU0HR1G007220,HORVU5HR1G047000,HORVU6HR1G041590,HORVU1HR1G078280,HORVU7HR1G108960,HORVU5HR1G041880,HORVU3HR1G037780,HORVU0HR1G023140,HORVU2HR1G068090,HORVU7HR1G121520,HORVU0HR1G019840,HORVU1HR1G001400,HORVU6HR1G076660,HORVU6HR1G069940,HORVU7HR1G085390,HORVU7HR1G067110,HORVU5HR1G123550,HORVU1HR1G001440,HORVU2HR1G124860,HORVU1HR1G025440,HORVU1HR…
	cellular_component	GO:0005575	1.95336e-05	4.70922	19940	841	464	43051	HORVU6HR1G000520,HORVU7HR1G011840,HORVU3HR1G116790,HORVU2HR1G125110,HORVU2HR1G124930,HORVU2HR1G124980,HORVU7HR1G108790,HORVU0HR1G007220,HORVU5HR1G062940,HORVU0HR1G026500,HORVU3HR1G004070,HORVU2HR1G010320,HORVU5HR1G047000,HORVU0HR1G016660,HORVU4HR1G066860,HORVU3HR1G004210,HORVU0HR1G018320,HORVU7HR1G083550,HORVU0HR1G016410,HORVU0HR1G021630,HORVU6HR1G041590,HORVU3HR1G077560,HORVU3HR1G004140,HORVU6HR…
