# Supplementary material for: Root angle is controlled by EGT1 in cereal crops employing an antigravitropic mechanism
Source: Proc Natl Acad Sci U S A. 2022 Jul 26;119(31):e2201350119. doi: 10.1073/pnas.2201350119 (PMC9351459; doi:10.1073/pnas.2201350119)
Supplement: Supplementary File [file pnas.2201350119.sd05.xlsx]

## Sheet: SI Dataset 5
SI Dataset 5: Auxin Transport (GO:0060918) and Auxin Biosynthesis (GO:0009851) genes differentially expressed in TM194 vs Morex, TM3580 vs Morex and TM194 vs TM3580 comparisons in our RNAseq dataset. Arabidopsis genes annotated to these parent and child GO terms were used to identify orthologous genes in Barley using gProfiler's gOrth tool (https://biit.cs.ut.ee/gprofiler/gost). The second and th…
	Hordeum vulgare	Arabidopsis thaliana		1= Up-regulated, -1 = Down-regulated and 0 = unregulated
GO Term	Gene	Ortholog	Ortholog Alias	TM194 vs Morex	TM3580 vs Morex	TM194 vs TM3580
Auxin Transport	HORVU2Hr1G123350	AT5G03540	EXO70A1	0	1	-1
	HORVU3Hr1G086260	AT5G60440	AGL62	0	1	-1
	HORVU3Hr1G095080	AT4G11880	AGL14	1	1	0
	HORVU4Hr1G021090	AT4G30960	CIPK6	0	1	-1
	HORVU5Hr1G093040	AT2G34650	PINOID	0	1	0
	HORVU6Hr1G022500	AT4G31820	ENP	0	1	0
	HORVU1Hr1G068570	AT1G78100	AUF1	-1	0	-1
	HORVU2Hr1G004170	AT5G13930	CHS	0	-1	0
	HORVU6Hr1G002330	AT4G11880	AGL14	0	-1	1
	HORVU7Hr1G107070	AT1G30690	PATL4	0	-1	0
	HORVU7Hr1G122720	AT4G31820	ENP	0	-1	0
Auxin Biosynthesis	HORVU3Hr1G116730	AT5G25620	YUC6	0	1	-1
	HORVU7Hr1G007860	AT1G80360	ISS1	0	0	1
	HORVU3Hr1G069580	AT1G04180	YUC9	-1	-1	0
	HORVU3Hr1G089000	AT1G25220	ASB1	0	-1	0
	HORVU4Hr1G072150	AT1G25220	ASB1	-1	-1	0

## Sheet: Auxin Transport GO 0060918
gene#	initial_alias	initial_ensg	o#	ortholog_name	initial_alias	ortholog_ensg
1	AT1G08410	AT1G08410	1.1.1	HORVU5Hr1G007910	AT1G08410	HORVU5Hr1G007910
1	AT1G08410	AT1G08410	1.1.2	HORVU5Hr1G092800	AT1G08410	HORVU5Hr1G092800
2	AT1G10030	AT1G10030	2.1.1	HORVU0Hr1G015930	AT1G10030	HORVU0Hr1G015930
2	AT1G10030	AT1G10030	2.1.2	HORVU2Hr1G086900	AT1G10030	HORVU2Hr1G086900
2	AT1G10030	AT1G10030	2.1.3	HORVU4Hr1G011970	AT1G10030	HORVU4Hr1G011970
2	AT1G10030	AT1G10030	2.1.4	HORVU6Hr1G068400	AT1G10030	HORVU6Hr1G068400
3	AT1G12110	AT1G12110	3.1.1	HORVU1Hr1G053990	AT1G12110	HORVU1Hr1G053990
3	AT1G12110	AT1G12110	3.1.2	HORVU1Hr1G054000	AT1G12110	HORVU1Hr1G054000
3	AT1G12110	AT1G12110	3.1.3	HORVU1Hr1G054020	AT1G12110	HORVU1Hr1G054020
3	AT1G12110	AT1G12110	3.1.4	HORVU4Hr1G088020	AT1G12110	HORVU4Hr1G088020
3	AT1G12110	AT1G12110	3.1.5	HORVU7Hr1G071600	AT1G12110	HORVU7Hr1G071600
4	AT1G13210	AT1G13210	4.1.1	HORVU0Hr1G026480	AT1G13210	HORVU0Hr1G026480
4	AT1G13210	AT1G13210	4.1.2	HORVU1Hr1G000140	AT1G13210	HORVU1Hr1G000140
5	AT1G13580	AT1G13580	5.1.1	HORVU0Hr1G029180	AT1G13580	HORVU0Hr1G029180
5	AT1G13580	AT1G13580	5.1.2	HORVU2Hr1G022290	AT1G13580	HORVU2Hr1G022290
5	AT1G13580	AT1G13580	5.1.3	HORVU5Hr1G057320	AT1G13580	HORVU5Hr1G057320
5	AT1G13580	AT1G13580	5.1.4	HORVU5Hr1G058850	AT1G13580	HORVU5Hr1G058850
5	AT1G13580	AT1G13580	5.1.5	HORVU6Hr1G072630	AT1G13580	HORVU6Hr1G072630
6	AT1G13980	AT1G13980	6.1.1	HORVU3Hr1G017750	AT1G13980	HORVU3Hr1G017750
6	AT1G13980	AT1G13980	6.1.2	HORVU4Hr1G002880	AT1G13980	HORVU4Hr1G002880
6	AT1G13980	AT1G13980	6.1.3	HORVU5Hr1G088970	AT1G13980	HORVU5Hr1G088970
7	AT1G14350	AT1G14350	7.1.1	HORVU2Hr1G028840	AT1G14350	HORVU2Hr1G028840
8	AT1G15690	AT1G15690	8.1.1	HORVU7Hr1G031470	AT1G15690	HORVU7Hr1G031470
8	AT1G15690	AT1G15690	8.1.2	HORVU7Hr1G031480	AT1G15690	HORVU7Hr1G031480
9	AT1G16510	AT1G16510	9.1.1	HORVU4Hr1G002550	AT1G16510	HORVU4Hr1G002550
9	AT1G16510	AT1G16510	9.1.2	HORVU4Hr1G002570	AT1G16510	HORVU4Hr1G002570
9	AT1G16510	AT1G16510	9.1.3	HORVU4Hr1G002600	AT1G16510	HORVU4Hr1G002600
9	AT1G16510	AT1G16510	9.1.4	HORVU6Hr1G027640	AT1G16510	HORVU6Hr1G027640
9	AT1G16510	AT1G16510	9.1.5	HORVU7Hr1G107330	AT1G16510	HORVU7Hr1G107330
9	AT1G16510	AT1G16510	9.1.6	HORVU7Hr1G107340	AT1G16510	HORVU7Hr1G107340
9	AT1G16510	AT1G16510	9.1.7	HORVU7Hr1G107360	AT1G16510	HORVU7Hr1G107360
9	AT1G16510	AT1G16510	9.1.8	HORVU7Hr1G107370	AT1G16510	HORVU7Hr1G107370
10	AT1G17140	AT1G17140	10.1.1	N/A	AT1G17140	N/A
11	AT1G17500	AT1G17500	11.1.1	HORVU7Hr1G087590	AT1G17500	HORVU7Hr1G087590
12	AT1G18350	AT1G18350	12.1.1	N/A	AT1G18350	N/A
13	AT1G22530	AT1G22530	13.1.1	HORVU1Hr1G075150	AT1G22530	HORVU1Hr1G075150
13	AT1G22530	AT1G22530	13.1.2	HORVU3Hr1G082110	AT1G22530	HORVU3Hr1G082110
13	AT1G22530	AT1G22530	13.1.3	HORVU3Hr1G082150	AT1G22530	HORVU3Hr1G082150
14	AT1G23080	AT1G23080	14.1.1	HORVU1Hr1G072970	AT1G23080	HORVU1Hr1G072970
14	AT1G23080	AT1G23080	14.1.2	HORVU1Hr1G091030	AT1G23080	HORVU1Hr1G091030
14	AT1G23080	AT1G23080	14.1.3	HORVU3Hr1G057630	AT1G23080	HORVU3Hr1G057630
14	AT1G23080	AT1G23080	14.1.4	HORVU3Hr1G111420	AT1G23080	HORVU3Hr1G111420
15	AT1G25250	AT1G25250	15.1.1	HORVU4Hr1G064740	AT1G25250	HORVU4Hr1G064740
16	AT1G25490	AT1G25490	16.1.1	HORVU5Hr1G051850	AT1G25490	HORVU5Hr1G051850
17	AT1G28560	AT1G28560	17.1.1	HORVU3Hr1G092750	AT1G28560	HORVU3Hr1G092750
18	AT1G29430	AT1G29430	18.1.1	HORVU5Hr1G017100	AT1G29430	HORVU5Hr1G017100
18	AT1G29430	AT1G29430	18.1.2	HORVU5Hr1G017120	AT1G29430	HORVU5Hr1G017120
18	AT1G29430	AT1G29430	18.1.3	HORVU5Hr1G017130	AT1G29430	HORVU5Hr1G017130
18	AT1G29430	AT1G29430	18.1.4	HORVU5Hr1G017140	AT1G29430	HORVU5Hr1G017140
18	AT1G29430	AT1G29430	18.1.5	HORVU5Hr1G017150	AT1G29430	HORVU5Hr1G017150
18	AT1G29430	AT1G29430	18.1.6	HORVU5Hr1G017180	AT1G29430	HORVU5Hr1G017180
18	AT1G29430	AT1G29430	18.1.7	HORVU5Hr1G017190	AT1G29430	HORVU5Hr1G017190
18	AT1G29430	AT1G29430	18.1.8	HORVU5Hr1G017200	AT1G29430	HORVU5Hr1G017200
18	AT1G29430	AT1G29430	18.1.9	HORVU5Hr1G017210	AT1G29430	HORVU5Hr1G017210
18	AT1G29430	AT1G29430	18.1.10	HORVU5Hr1G017220	AT1G29430	HORVU5Hr1G017220
18	AT1G29430	AT1G29430	18.1.11	HORVU5Hr1G026960	AT1G29430	HORVU5Hr1G026960
18	AT1G29430	AT1G29430	18.1.12	HORVU5Hr1G026970	AT1G29430	HORVU5Hr1G026970
18	AT1G29430	AT1G29430	18.1.13	HORVU5Hr1G026980	AT1G29430	HORVU5Hr1G026980
18	AT1G29430	AT1G29430	18.1.14	HORVU5Hr1G026990	AT1G29430	HORVU5Hr1G026990
18	AT1G29430	AT1G29430	18.1.15	HORVU5Hr1G027000	AT1G29430	HORVU5Hr1G027000
18	AT1G29430	AT1G29430	18.1.16	HORVU5Hr1G027020	AT1G29430	HORVU5Hr1G027020
18	AT1G29430	AT1G29430	18.1.17	HORVU5Hr1G027050	AT1G29430	HORVU5Hr1G027050
18	AT1G29430	AT1G29430	18.1.18	HORVU5Hr1G027070	AT1G29430	HORVU5Hr1G027070
18	AT1G29430	AT1G29430	18.1.19	HORVU5Hr1G084990	AT1G29430	HORVU5Hr1G084990
18	AT1G29430	AT1G29430	18.1.20	HORVU5Hr1G085000	AT1G29430	HORVU5Hr1G085000
18	AT1G29430	AT1G29430	18.1.21	HORVU5Hr1G085680	AT1G29430	HORVU5Hr1G085680
18	AT1G29430	AT1G29430	18.1.22	HORVU5Hr1G085780	AT1G29430	HORVU5Hr1G085780
18	AT1G29430	AT1G29430	18.1.23	HORVU5Hr1G086050	AT1G29430	HORVU5Hr1G086050
18	AT1G29430	AT1G29430	18.1.24	HORVU5Hr1G086070	AT1G29430	HORVU5Hr1G086070
18	AT1G29430	AT1G29430	18.1.25	HORVU5Hr1G086080	AT1G29430	HORVU5Hr1G086080
18	AT1G29430	AT1G29430	18.1.26	HORVU5Hr1G086090	AT1G29430	HORVU5Hr1G086090
18	AT1G29430	AT1G29430	18.1.27	HORVU5Hr1G086100	AT1G29430	HORVU5Hr1G086100
18	AT1G29430	AT1G29430	18.1.28	HORVU5Hr1G086250	AT1G29430	HORVU5Hr1G086250
18	AT1G29430	AT1G29430	18.1.29	HORVU5Hr1G086290	AT1G29430	HORVU5Hr1G086290
18	AT1G29430	AT1G29430	18.1.30	HORVU5Hr1G086300	AT1G29430	HORVU5Hr1G086300
18	AT1G29430	AT1G29430	18.1.31	HORVU5Hr1G086320	AT1G29430	HORVU5Hr1G086320
18	AT1G29430	AT1G29430	18.1.32	HORVU5Hr1G086330	AT1G29430	HORVU5Hr1G086330
18	AT1G29430	AT1G29430	18.1.33	HORVU7Hr1G057740	AT1G29430	HORVU7Hr1G057740
19	AT1G29440	AT1G29440	19.1.1	HORVU5Hr1G017100	AT1G29440	HORVU5Hr1G017100
19	AT1G29440	AT1G29440	19.1.2	HORVU5Hr1G017120	AT1G29440	HORVU5Hr1G017120
19	AT1G29440	AT1G29440	19.1.3	HORVU5Hr1G017130	AT1G29440	HORVU5Hr1G017130
19	AT1G29440	AT1G29440	19.1.4	HORVU5Hr1G017140	AT1G29440	HORVU5Hr1G017140
19	AT1G29440	AT1G29440	19.1.5	HORVU5Hr1G017150	AT1G29440	HORVU5Hr1G017150
19	AT1G29440	AT1G29440	19.1.6	HORVU5Hr1G017180	AT1G29440	HORVU5Hr1G017180
19	AT1G29440	AT1G29440	19.1.7	HORVU5Hr1G017190	AT1G29440	HORVU5Hr1G017190
19	AT1G29440	AT1G29440	19.1.8	HORVU5Hr1G017200	AT1G29440	HORVU5Hr1G017200
19	AT1G29440	AT1G29440	19.1.9	HORVU5Hr1G017210	AT1G29440	HORVU5Hr1G017210
19	AT1G29440	AT1G29440	19.1.10	HORVU5Hr1G017220	AT1G29440	HORVU5Hr1G017220
19	AT1G29440	AT1G29440	19.1.11	HORVU5Hr1G026960	AT1G29440	HORVU5Hr1G026960
19	AT1G29440	AT1G29440	19.1.12	HORVU5Hr1G026970	AT1G29440	HORVU5Hr1G026970
19	AT1G29440	AT1G29440	19.1.13	HORVU5Hr1G026980	AT1G29440	HORVU5Hr1G026980
19	AT1G29440	AT1G29440	19.1.14	HORVU5Hr1G026990	AT1G29440	HORVU5Hr1G026990
19	AT1G29440	AT1G29440	19.1.15	HORVU5Hr1G027000	AT1G29440	HORVU5Hr1G027000
19	AT1G29440	AT1G29440	19.1.16	HORVU5Hr1G027020	AT1G29440	HORVU5Hr1G027020
19	AT1G29440	AT1G29440	19.1.17	HORVU5Hr1G027050	AT1G29440	HORVU5Hr1G027050
19	AT1G29440	AT1G29440	19.1.18	HORVU5Hr1G027070	AT1G29440	HORVU5Hr1G027070
19	AT1G29440	AT1G29440	19.1.19	HORVU5Hr1G084990	AT1G29440	HORVU5Hr1G084990
19	AT1G29440	AT1G29440	19.1.20	HORVU5Hr1G085000	AT1G29440	HORVU5Hr1G085000
19	AT1G29440	AT1G29440	19.1.21	HORVU5Hr1G085680	AT1G29440	HORVU5Hr1G085680
19	AT1G29440	AT1G29440	19.1.22	HORVU5Hr1G085780	AT1G29440	HORVU5Hr1G085780
19	AT1G29440	AT1G29440	19.1.23	HORVU5Hr1G086050	AT1G29440	HORVU5Hr1G086050
19	AT1G29440	AT1G29440	19.1.24	HORVU5Hr1G086070	AT1G29440	HORVU5Hr1G086070
19	AT1G29440	AT1G29440	19.1.25	HORVU5Hr1G086080	AT1G29440	HORVU5Hr1G086080
19	AT1G29440	AT1G29440	19.1.26	HORVU5Hr1G086090	AT1G29440	HORVU5Hr1G086090
19	AT1G29440	AT1G29440	19.1.27	HORVU5Hr1G086100	AT1G29440	HORVU5Hr1G086100
19	AT1G29440	AT1G29440	19.1.28	HORVU5Hr1G086250	AT1G29440	HORVU5Hr1G086250
19	AT1G29440	AT1G29440	19.1.29	HORVU5Hr1G086290	AT1G29440	HORVU5Hr1G086290
19	AT1G29440	AT1G29440	19.1.30	HORVU5Hr1G086300	AT1G29440	HORVU5Hr1G086300
19	AT1G29440	AT1G29440	19.1.31	HORVU5Hr1G086320	AT1G29440	HORVU5Hr1G086320
19	AT1G29440	AT1G29440	19.1.32	HORVU5Hr1G086330	AT1G29440	HORVU5Hr1G086330
19	AT1G29440	AT1G29440	19.1.33	HORVU7Hr1G057740	AT1G29440	HORVU7Hr1G057740
20	AT1G30690	AT1G30690	20.1.1	HORVU7Hr1G107070	AT1G30690	HORVU7Hr1G107070
21	AT1G53500	AT1G53500	21.1.1	HORVU4Hr1G059120	AT1G53500	HORVU4Hr1G059120
21	AT1G53500	AT1G53500	21.1.2	HORVU5Hr1G007050	AT1G53500	HORVU5Hr1G007050
22	AT1G53700	AT1G53700	22.1.1	HORVU4Hr1G062610	AT1G53700	HORVU4Hr1G062610
23	AT1G54200	AT1G54200	23.1.1	N/A	AT1G54200	N/A
24	AT1G54990	AT1G54990	24.1.1	HORVU5Hr1G063470	AT1G54990	HORVU5Hr1G063470
25	AT1G59820	AT1G59820	25.1.1	HORVU1Hr1G032310	AT1G59820	HORVU1Hr1G032310
26	AT1G59870	AT1G59870	26.1.1	HORVU3Hr1G068750	AT1G59870	HORVU3Hr1G068750
26	AT1G59870	AT1G59870	26.1.2	HORVU7Hr1G088600	AT1G59870	HORVU7Hr1G088600
26	AT1G59870	AT1G59870	26.1.3	HORVU7Hr1G088630	AT1G59870	HORVU7Hr1G088630
27	AT1G68130	AT1G68130	27.1.1	HORVU4Hr1G064740	AT1G68130	HORVU4Hr1G064740
28	AT1G68710	AT1G68710	28.1.1	HORVU0Hr1G026480	AT1G68710	HORVU0Hr1G026480
28	AT1G68710	AT1G68710	28.1.2	HORVU1Hr1G000140	AT1G68710	HORVU1Hr1G000140
29	AT1G69160	AT1G69160	29.1.1	N/A	AT1G69160	N/A
30	AT1G69960	AT1G69960	30.1.1	HORVU6Hr1G038770	AT1G69960	HORVU6Hr1G038770
30	AT1G69960	AT1G69960	30.1.2	HORVU7Hr1G086410	AT1G69960	HORVU7Hr1G086410
31	AT1G70560	AT1G70560	31.1.1	HORVU1Hr1G024990	AT1G70560	HORVU1Hr1G024990
31	AT1G70560	AT1G70560	31.1.2	HORVU1Hr1G072230	AT1G70560	HORVU1Hr1G072230
31	AT1G70560	AT1G70560	31.1.3	HORVU3Hr1G016490	AT1G70560	HORVU3Hr1G016490
32	AT1G70940	AT1G70940	32.1.1	HORVU1Hr1G072970	AT1G70940	HORVU1Hr1G072970
32	AT1G70940	AT1G70940	32.1.2	HORVU1Hr1G091030	AT1G70940	HORVU1Hr1G091030
32	AT1G70940	AT1G70940	32.1.3	HORVU3Hr1G057630	AT1G70940	HORVU3Hr1G057630
32	AT1G70940	AT1G70940	32.1.4	HORVU3Hr1G111420	AT1G70940	HORVU3Hr1G111420
33	AT1G72700	AT1G72700	33.1.1	HORVU7Hr1G087590	AT1G72700	HORVU7Hr1G087590
34	AT1G73590	AT1G73590	34.1.1	HORVU6Hr1G076110	AT1G73590	HORVU6Hr1G076110
35	AT1G75500	AT1G75500	35.1.1	HORVU3Hr1G001040	AT1G75500	HORVU3Hr1G001040
36	AT1G77110	AT1G77110	36.1.1	N/A	AT1G77110	N/A
37	AT1G77690	AT1G77690	37.1.1	HORVU4Hr1G019930	AT1G77690	HORVU4Hr1G019930
38	AT1G78100	AT1G78100	38.1.1	HORVU0Hr1G030450	AT1G78100	HORVU0Hr1G030450
38	AT1G78100	AT1G78100	38.1.2	HORVU1Hr1G068570	AT1G78100	HORVU1Hr1G068570
38	AT1G78100	AT1G78100	38.1.3	HORVU4Hr1G052070	AT1G78100	HORVU4Hr1G052070
39	AT1G78570	AT1G78570	39.1.1	HORVU4Hr1G059120	AT1G78570	HORVU4Hr1G059120
39	AT1G78570	AT1G78570	39.1.2	HORVU5Hr1G007050	AT1G78570	HORVU5Hr1G007050
40	AT2G01420	AT2G01420	40.1.1	HORVU1Hr1G072970	AT2G01420	HORVU1Hr1G072970
40	AT2G01420	AT2G01420	40.1.2	HORVU1Hr1G091030	AT2G01420	HORVU1Hr1G091030
40	AT2G01420	AT2G01420	40.1.3	HORVU3Hr1G057630	AT2G01420	HORVU3Hr1G057630
40	AT2G01420	AT2G01420	40.1.4	HORVU3Hr1G111420	AT2G01420	HORVU3Hr1G111420
41	AT2G01940	AT2G01940	41.1.1	HORVU4Hr1G064740	AT2G01940	HORVU4Hr1G064740
42	AT2G19620	AT2G19620	42.1.1	N/A	AT2G19620	N/A
43	AT2G26170	AT2G26170	43.1.1	HORVU3Hr1G013470	AT2G26170	HORVU3Hr1G013470
43	AT2G26170	AT2G26170	43.1.2	HORVU4Hr1G079610	AT2G26170	HORVU4Hr1G079610
43	AT2G26170	AT2G26170	43.1.3	HORVU4Hr1G079620	AT2G26170	HORVU4Hr1G079620
43	AT2G26170	AT2G26170	43.1.4	HORVU6Hr1G040170	AT2G26170	HORVU6Hr1G040170
43	AT2G26170	AT2G26170	43.1.5	HORVU7Hr1G087750	AT2G26170	HORVU7Hr1G087750
44	AT2G26260	AT2G26260	44.1.1	HORVU6Hr1G031080	AT2G26260	HORVU6Hr1G031080
44	AT2G26260	AT2G26260	44.1.2	HORVU7Hr1G118180	AT2G26260	HORVU7Hr1G118180
45	AT2G31190	AT2G31190	45.1.1	HORVU2Hr1G089330	AT2G31190	HORVU2Hr1G089330
46	AT2G34650	AT2G34650	46.1.1	HORVU5Hr1G009390	AT2G34650	HORVU5Hr1G009390
46	AT2G34650	AT2G34650	46.1.2	HORVU5Hr1G093040	AT2G34650	HORVU5Hr1G093040
47	AT2G36910	AT2G36910	47.1.1	HORVU7Hr1G063020	AT2G36910	HORVU7Hr1G063020
48	AT2G38120	AT2G38120	48.1.1	N/A	AT2G38120	N/A
49	AT2G42620	AT2G42620	49.1.1	HORVU7Hr1G023610	AT2G42620	HORVU7Hr1G023610
50	AT2G44990	AT2G44990	50.1.1	HORVU0Hr1G006450	AT2G44990	HORVU0Hr1G006450
50	AT2G44990	AT2G44990	50.1.2	HORVU2Hr1G097770	AT2G44990	HORVU2Hr1G097770
51	AT2G47000	AT2G47000	51.1.1	HORVU1Hr1G017460	AT2G47000	HORVU1Hr1G017460
52	AT2G47260	AT2G47260	52.1.1	N/A	AT2G47260	N/A
53	AT3G01130	AT3G01130	53.1.1	N/A	AT3G01130	N/A
54	AT3G02260	AT3G02260	54.1.1	HORVU5Hr1G051500	AT3G02260	HORVU5Hr1G051500
55	AT3G03773	AT3G03773	55.1.1	HORVU4Hr1G002230	AT3G03773	HORVU4Hr1G002230
56	AT3G03830	AT3G03830	56.1.1	N/A	AT3G03830	N/A
57	AT3G13980	AT3G13980	57.1.1	N/A	AT3G13980	N/A
58	AT3G14370	AT3G14370	58.1.1	HORVU4Hr1G062610	AT3G14370	HORVU4Hr1G062610
59	AT3G14790	AT3G14790	59.1.1	HORVU4Hr1G059120	AT3G14790	HORVU4Hr1G059120
59	AT3G14790	AT3G14790	59.1.2	HORVU5Hr1G007050	AT3G14790	HORVU5Hr1G007050
60	AT3G15380	AT3G15380	60.1.1	HORVU2Hr1G122730	AT3G15380	HORVU2Hr1G122730
60	AT3G15380	AT3G15380	60.1.2	HORVU7Hr1G078730	AT3G15380	HORVU7Hr1G078730
61	AT3G22942	AT3G22942	61.1.1	N/A	AT3G22942	N/A
62	AT3G25540	AT3G25540	62.1.1	HORVU0Hr1G029180	AT3G25540	HORVU0Hr1G029180
62	AT3G25540	AT3G25540	62.1.2	HORVU2Hr1G022290	AT3G25540	HORVU2Hr1G022290
62	AT3G25540	AT3G25540	62.1.3	HORVU5Hr1G057320	AT3G25540	HORVU5Hr1G057320
62	AT3G25540	AT3G25540	62.1.4	HORVU5Hr1G058850	AT3G25540	HORVU5Hr1G058850
62	AT3G25540	AT3G25540	62.1.5	HORVU6Hr1G072630	AT3G25540	HORVU6Hr1G072630
63	AT3G25610	AT3G25610	63.1.1	HORVU0Hr1G026480	AT3G25610	HORVU0Hr1G026480
63	AT3G25610	AT3G25610	63.1.2	HORVU1Hr1G000140	AT3G25610	HORVU1Hr1G000140
64	AT3G27025	AT3G27025	64.1.1	N/A	AT3G27025	N/A
65	AT3G27580	AT3G27580	65.1.1	N/A	AT3G27580	N/A
66	AT3G28860	AT3G28860	66.1.1	HORVU2Hr1G080200	AT3G28860	HORVU2Hr1G080200
66	AT3G28860	AT3G28860	66.1.2	HORVU2Hr1G115180	AT3G28860	HORVU2Hr1G115180
67	AT3G30350	AT3G30350	67.1.1	N/A	AT3G30350	N/A
68	AT3G42800	AT3G42800	68.1.1	N/A	AT3G42800	N/A
69	AT3G51670	AT3G51670	69.1.1	HORVU1Hr1G051510	AT3G51670	HORVU1Hr1G051510
70	AT3G53480	AT3G53480	70.1.1	HORVU5Hr1G049450	AT3G53480	HORVU5Hr1G049450
70	AT3G53480	AT3G53480	70.1.2	HORVU5Hr1G049460	AT3G53480	HORVU5Hr1G049460
70	AT3G53480	AT3G53480	70.1.3	HORVU5Hr1G049470	AT3G53480	HORVU5Hr1G049470
70	AT3G53480	AT3G53480	70.1.4	HORVU5Hr1G049490	AT3G53480	HORVU5Hr1G049490
71	AT3G59280	AT3G59280	71.1.1	HORVU1Hr1G041710	AT3G59280	HORVU1Hr1G041710
71	AT3G59280	AT3G59280	71.1.2	HORVU3Hr1G104230	AT3G59280	HORVU3Hr1G104230
71	AT3G59280	AT3G59280	71.1.3	HORVU3Hr1G111130	AT3G59280	HORVU3Hr1G111130
72	AT3G59790	AT3G59790	72.1.1	HORVU7Hr1G023760	AT3G59790	HORVU7Hr1G023760
73	AT3G62150	AT3G62150	73.1.1	HORVU1Hr1G017460	AT3G62150	HORVU1Hr1G017460
74	AT3G63420	AT3G63420	74.1.1	N/A	AT3G63420	N/A
75	AT4G02450	AT4G02450	75.1.1	HORVU7Hr1G069460	AT4G02450	HORVU7Hr1G069460
76	AT4G04950	AT4G04950	76.1.1	N/A	AT4G04950	N/A
77	AT4G07410	AT4G07410	77.1.1	HORVU4Hr1G010910	AT4G07410	HORVU4Hr1G010910
78	AT4G08920	AT4G08920	78.1.1	HORVU2Hr1G079220	AT4G08920	HORVU2Hr1G079220
78	AT4G08920	AT4G08920	78.1.2	HORVU6Hr1G049950	AT4G08920	HORVU6Hr1G049950
79	AT4G09160	AT4G09160	79.1.1	HORVU1Hr1G075150	AT4G09160	HORVU1Hr1G075150
79	AT4G09160	AT4G09160	79.1.2	HORVU3Hr1G082110	AT4G09160	HORVU3Hr1G082110
79	AT4G09160	AT4G09160	79.1.3	HORVU3Hr1G082150	AT4G09160	HORVU3Hr1G082150
80	AT4G10090	AT4G10090	80.1.1	HORVU4Hr1G057530	AT4G10090	HORVU4Hr1G057530
81	AT4G11880	AT4G11880	81.1.1	HORVU1Hr1G051660	AT4G11880	HORVU1Hr1G051660
81	AT4G11880	AT4G11880	81.1.2	HORVU3Hr1G095080	AT4G11880	HORVU3Hr1G095080
81	AT4G11880	AT4G11880	81.1.3	HORVU3Hr1G095090	AT4G11880	HORVU3Hr1G095090
81	AT4G11880	AT4G11880	81.1.4	HORVU4Hr1G085370	AT4G11880	HORVU4Hr1G085370
81	AT4G11880	AT4G11880	81.1.5	HORVU4Hr1G085450	AT4G11880	HORVU4Hr1G085450
81	AT4G11880	AT4G11880	81.1.6	HORVU6Hr1G002270	AT4G11880	HORVU6Hr1G002270
81	AT4G11880	AT4G11880	81.1.7	HORVU6Hr1G002330	AT4G11880	HORVU6Hr1G002330
81	AT4G11880	AT4G11880	81.1.8	HORVU7Hr1G054320	AT4G11880	HORVU7Hr1G054320
81	AT4G11880	AT4G11880	81.1.9	HORVU7Hr1G054390	AT4G11880	HORVU7Hr1G054390
82	AT4G13750	AT4G13750	82.1.1	HORVU5Hr1G108780	AT4G13750	HORVU5Hr1G108780
83	AT4G16515	AT4G16515	83.1.1	N/A	AT4G16515	N/A
84	AT4G24500	AT4G24500	84.1.1	N/A	AT4G24500	N/A
85	AT4G26610	AT4G26610	85.1.1	HORVU5Hr1G052250	AT4G26610	HORVU5Hr1G052250
86	AT4G29810	AT4G29810	86.1.1	HORVU6Hr1G013290	AT4G29810	HORVU6Hr1G013290
87	AT4G30960	AT4G30960	87.1.1	HORVU4Hr1G021090	AT4G30960	HORVU4Hr1G021090
87	AT4G30960	AT4G30960	87.1.2	HORVU5Hr1G065350	AT4G30960	HORVU5Hr1G065350
88	AT4G31820	AT4G31820	88.1.1	HORVU1Hr1G034650	AT4G31820	HORVU1Hr1G034650
88	AT4G31820	AT4G31820	88.1.2	HORVU5Hr1G032660	AT4G31820	HORVU5Hr1G032660
88	AT4G31820	AT4G31820	88.1.3	HORVU5Hr1G064620	AT4G31820	HORVU5Hr1G064620
88	AT4G31820	AT4G31820	88.1.4	HORVU6Hr1G022500	AT4G31820	HORVU6Hr1G022500
88	AT4G31820	AT4G31820	88.1.5	HORVU7Hr1G030460	AT4G31820	HORVU7Hr1G030460
88	AT4G31820	AT4G31820	88.1.6	HORVU7Hr1G097110	AT4G31820	HORVU7Hr1G097110
88	AT4G31820	AT4G31820	88.1.7	HORVU7Hr1G122720	AT4G31820	HORVU7Hr1G122720
89	AT4G32810	AT4G32810	89.1.1	HORVU3Hr1G071170	AT4G32810	HORVU3Hr1G071170
90	AT4G33090	AT4G33090	90.1.1	HORVU6Hr1G039140	AT4G33090	HORVU6Hr1G039140
91	AT4G36760	AT4G36760	91.1.1	HORVU4Hr1G035450	AT4G36760	HORVU4Hr1G035450
92	AT4G38430	AT4G38430	92.1.1	N/A	AT4G38430	N/A
93	AT4G39403	AT4G39403	93.1.1	N/A	AT4G39403	N/A
94	AT5G02130	AT5G02130	94.1.1	N/A	AT5G02130	N/A
95	AT5G03280	AT5G03280	95.1.1	HORVU4Hr1G090460	AT5G03280	HORVU4Hr1G090460
95	AT5G03280	AT5G03280	95.1.2	HORVU5Hr1G050310	AT5G03280	HORVU5Hr1G050310
95	AT5G03280	AT5G03280	95.1.3	HORVU5Hr1G050330	AT5G03280	HORVU5Hr1G050330
96	AT5G03540	AT5G03540	96.1.1	HORVU2Hr1G123320	AT5G03540	HORVU2Hr1G123320
96	AT5G03540	AT5G03540	96.1.2	HORVU2Hr1G123350	AT5G03540	HORVU2Hr1G123350
96	AT5G03540	AT5G03540	96.1.3	HORVU4Hr1G021040	AT5G03540	HORVU4Hr1G021040
96	AT5G03540	AT5G03540	96.1.4	HORVU5Hr1G040140	AT5G03540	HORVU5Hr1G040140
97	AT5G10200	AT5G10200	97.1.1	N/A	AT5G10200	N/A
98	AT5G11790	AT5G11790	98.1.1	N/A	AT5G11790	N/A
99	AT5G12050	AT5G12050	99.1.1	N/A	AT5G12050	N/A
100	AT5G13750	AT5G13750	100.1.1	HORVU0Hr1G007960	AT5G13750	HORVU0Hr1G007960
100	AT5G13750	AT5G13750	100.1.2	HORVU1Hr1G003230	AT5G13750	HORVU1Hr1G003230
100	AT5G13750	AT5G13750	100.1.3	HORVU3Hr1G043300	AT5G13750	HORVU3Hr1G043300
100	AT5G13750	AT5G13750	100.1.4	HORVU3Hr1G115710	AT5G13750	HORVU3Hr1G115710
100	AT5G13750	AT5G13750	100.1.5	HORVU4Hr1G011060	AT5G13750	HORVU4Hr1G011060
100	AT5G13750	AT5G13750	100.1.6	HORVU4Hr1G026340	AT5G13750	HORVU4Hr1G026340
100	AT5G13750	AT5G13750	100.1.7	HORVU4Hr1G026390	AT5G13750	HORVU4Hr1G026390
100	AT5G13750	AT5G13750	100.1.8	HORVU4Hr1G026570	AT5G13750	HORVU4Hr1G026570
100	AT5G13750	AT5G13750	100.1.9	HORVU4Hr1G081570	AT5G13750	HORVU4Hr1G081570
100	AT5G13750	AT5G13750	100.1.10	HORVU5Hr1G044590	AT5G13750	HORVU5Hr1G044590
100	AT5G13750	AT5G13750	100.1.11	HORVU5Hr1G044640	AT5G13750	HORVU5Hr1G044640
100	AT5G13750	AT5G13750	100.1.12	HORVU7Hr1G039970	AT5G13750	HORVU7Hr1G039970
100	AT5G13750	AT5G13750	100.1.13	HORVU7Hr1G039980	AT5G13750	HORVU7Hr1G039980
101	AT5G13930	AT5G13930	101.1.1	HORVU1Hr1G004820	AT5G13930	HORVU1Hr1G004820
101	AT5G13930	AT5G13930	101.1.2	HORVU1Hr1G004830	AT5G13930	HORVU1Hr1G004830
101	AT5G13930	AT5G13930	101.1.3	HORVU1Hr1G089540	AT5G13930	HORVU1Hr1G089540
101	AT5G13930	AT5G13930	101.1.4	HORVU2Hr1G004170	AT5G13930	HORVU2Hr1G004170
101	AT5G13930	AT5G13930	101.1.5	HORVU2Hr1G005220	AT5G13930	HORVU2Hr1G005220
101	AT5G13930	AT5G13930	101.1.6	HORVU2Hr1G116390	AT5G13930	HORVU2Hr1G116390
102	AT5G14090	AT5G14090	102.1.1	N/A	AT5G14090	N/A
103	AT5G15100	AT5G15100	103.1.1	HORVU3Hr1G067670	AT5G15100	HORVU3Hr1G067670
104	AT5G16530	AT5G16530	104.1.1	HORVU3Hr1G094000	AT5G16530	HORVU3Hr1G094000
104	AT5G16530	AT5G16530	104.1.2	HORVU5Hr1G076060	AT5G16530	HORVU5Hr1G076060
104	AT5G16530	AT5G16530	104.1.3	HORVU5Hr1G076120	AT5G16530	HORVU5Hr1G076120
104	AT5G16530	AT5G16530	104.1.4	HORVU5Hr1G076210	AT5G16530	HORVU5Hr1G076210
105	AT5G18010	AT5G18010	105.1.1	N/A	AT5G18010	N/A
106	AT5G19530	AT5G19530	106.1.1	N/A	AT5G19530	N/A
107	AT5G23080	AT5G23080	107.1.1	HORVU7Hr1G047420	AT5G23080	HORVU7Hr1G047420
108	AT5G47750	AT5G47750	108.1.1	N/A	AT5G47750	N/A
109	AT5G55540	AT5G55540	109.1.1	HORVU5Hr1G095440	AT5G55540	HORVU5Hr1G095440
110	AT5G55910	AT5G55910	110.1.1	HORVU5Hr1G052250	AT5G55910	HORVU5Hr1G052250
111	AT5G56750	AT5G56750	111.1.1	N/A	AT5G56750	N/A
112	AT5G57090	AT5G57090	112.1.1	HORVU7Hr1G110470	AT5G57090	HORVU7Hr1G110470
113	AT5G60440	AT5G60440	113.1.1	HORVU1Hr1G067950	AT5G60440	HORVU1Hr1G067950
113	AT5G60440	AT5G60440	113.1.2	HORVU3Hr1G086260	AT5G60440	HORVU3Hr1G086260
113	AT5G60440	AT5G60440	113.1.3	HORVU3Hr1G116800	AT5G60440	HORVU3Hr1G116800
113	AT5G60440	AT5G60440	113.1.4	HORVU6Hr1G081660	AT5G60440	HORVU6Hr1G081660
114	AT5G63420	AT5G63420	114.1.1	HORVU0Hr1G015840	AT5G63420	HORVU0Hr1G015840
114	AT5G63420	AT5G63420	114.1.2	HORVU6Hr1G046420	AT5G63420	HORVU6Hr1G046420
115	AT5G64770	AT5G64770	115.1.1	N/A	AT5G64770	N/A
116	AT5G67060	AT5G67060	116.1.1	N/A	AT5G67060	N/A
117	MOP3	nan	117.1.1	N/A	MOP3	N/A
118	RIB1	nan	118.1.1	N/A	RIB1	N/A
119	TIR4	nan	119.1.1	N/A	TIR4	N/A
120	TIR6	nan	120.1.1	N/A	TIR6	N/A
121	TIR7	nan	121.1.1	N/A	TIR7	N/A

## Sheet: Auxin Biosynthesis GO 0009851
gene#	initial_alias	initial_ensg	o#	ortholog_name	initial_alias	ortholog_ensg	description
1	AT5G25620	AT5G25620	1.1.1	HORVU3Hr1G030390	AT5G25620	HORVU3Hr1G030390	Flavin-containing monooxygenase [Source:UniProtKB/TrEMBL;Acc:M0YLP7]
1	AT5G25620	AT5G25620	1.1.2	HORVU3Hr1G069580	AT5G25620	HORVU3Hr1G069580	Flavin-containing monooxygenase [Source:UniProtKB/TrEMBL;Acc:M0VG83]
2	AT1G08980	AT1G08980	2.1.1	HORVU2Hr1G126540	AT1G08980	HORVU2Hr1G126540
2	AT1G08980	AT1G08980	2.1.2	HORVU2Hr1G126650	AT1G08980	HORVU2Hr1G126650
2	AT1G08980	AT1G08980	2.1.3	HORVU6Hr1G060680	AT1G08980	HORVU6Hr1G060680
3	AT1G80360	AT1G80360	3.1.1	HORVU3Hr1G022770	AT1G80360	HORVU3Hr1G022770	Aromatic aminotransferase ISS1 [Source:Projected from Arabidopsis thaliana (AT1G80360) UniProtKB/Swiss-Prot;Acc:Q9C969]
4	AT1G04180	AT1G04180	4.1.1	HORVU2Hr1G105780	AT1G04180	HORVU2Hr1G105780
5	AT1G25220	AT1G25220	5.1.1	HORVU2Hr1G080890	AT1G25220	HORVU2Hr1G080890
5	AT1G25220	AT1G25220	5.1.2	HORVU3Hr1G003390	AT1G25220	HORVU3Hr1G003390
6	AT1G48910	AT1G48910	6.1.1	HORVU0Hr1G000290	AT1G48910	HORVU0Hr1G000290
6	AT1G48910	AT1G48910	6.1.2	HORVU0Hr1G001150	AT1G48910	HORVU0Hr1G001150
6	AT1G48910	AT1G48910	6.1.3	HORVU0Hr1G031640	AT1G48910	HORVU0Hr1G031640
6	AT1G48910	AT1G48910	6.1.4	HORVU1Hr1G022510	AT1G48910	HORVU1Hr1G022510
6	AT1G48910	AT1G48910	6.1.5	HORVU1Hr1G022530	AT1G48910	HORVU1Hr1G022530
6	AT1G48910	AT1G48910	6.1.6	HORVU1Hr1G022670	AT1G48910	HORVU1Hr1G022670
6	AT1G48910	AT1G48910	6.1.7	HORVU1Hr1G067720	AT1G48910	HORVU1Hr1G067720
6	AT1G48910	AT1G48910	6.1.8	HORVU1Hr1G078200	AT1G48910	HORVU1Hr1G078200
6	AT1G48910	AT1G48910	6.1.9	HORVU6Hr1G019210	AT1G48910	HORVU6Hr1G019210
6	AT1G48910	AT1G48910	6.1.10	HORVU7Hr1G017620	AT1G48910	HORVU7Hr1G017620
6	AT1G48910	AT1G48910	6.1.11	HORVU7Hr1G017630	AT1G48910	HORVU7Hr1G017630
6	AT1G48910	AT1G48910	6.1.12	HORVU7Hr1G017660	AT1G48910	HORVU7Hr1G017660
6	AT1G48910	AT1G48910	6.1.13	HORVU7Hr1G017680	AT1G48910	HORVU7Hr1G017680
6	AT1G48910	AT1G48910	6.1.14	HORVU7Hr1G023900	AT1G48910	HORVU7Hr1G023900
6	AT1G48910	AT1G48910	6.1.15	HORVU7Hr1G023910	AT1G48910	HORVU7Hr1G023910
7	AT4G13260	AT4G13260	7.1.1	N/A	AT4G13260	N/A	N/A
8	AT4G32540	AT4G32540	8.1.1	HORVU3Hr1G057950	AT4G32540	HORVU3Hr1G057950	Flavin-containing monooxygenase [Source:UniProtKB/TrEMBL;Acc:A0A287L6P0]
9	AT5G43890	AT5G43890	9.1.1	HORVU2Hr1G105780	AT5G43890	HORVU2Hr1G105780
10	AT1G21430	AT1G21430	10.1.1	HORVU0Hr1G000290	AT1G21430	HORVU0Hr1G000290
10	AT1G21430	AT1G21430	10.1.2	HORVU0Hr1G001150	AT1G21430	HORVU0Hr1G001150
10	AT1G21430	AT1G21430	10.1.3	HORVU0Hr1G031640	AT1G21430	HORVU0Hr1G031640
10	AT1G21430	AT1G21430	10.1.4	HORVU1Hr1G022510	AT1G21430	HORVU1Hr1G022510
10	AT1G21430	AT1G21430	10.1.5	HORVU1Hr1G022530	AT1G21430	HORVU1Hr1G022530
10	AT1G21430	AT1G21430	10.1.6	HORVU1Hr1G022670	AT1G21430	HORVU1Hr1G022670
10	AT1G21430	AT1G21430	10.1.7	HORVU1Hr1G067720	AT1G21430	HORVU1Hr1G067720
10	AT1G21430	AT1G21430	10.1.8	HORVU1Hr1G078200	AT1G21430	HORVU1Hr1G078200
10	AT1G21430	AT1G21430	10.1.9	HORVU6Hr1G019210	AT1G21430	HORVU6Hr1G019210
10	AT1G21430	AT1G21430	10.1.10	HORVU7Hr1G017620	AT1G21430	HORVU7Hr1G017620
10	AT1G21430	AT1G21430	10.1.11	HORVU7Hr1G017630	AT1G21430	HORVU7Hr1G017630
10	AT1G21430	AT1G21430	10.1.12	HORVU7Hr1G017660	AT1G21430	HORVU7Hr1G017660
10	AT1G21430	AT1G21430	10.1.13	HORVU7Hr1G017680	AT1G21430	HORVU7Hr1G017680
10	AT1G21430	AT1G21430	10.1.14	HORVU7Hr1G023900	AT1G21430	HORVU7Hr1G023900
10	AT1G21430	AT1G21430	10.1.15	HORVU7Hr1G023910	AT1G21430	HORVU7Hr1G023910
11	AT4G05160	AT4G05160	11.1.1	HORVU4Hr1G072130	AT4G05160	HORVU4Hr1G072130
11	AT4G05160	AT4G05160	11.1.2	HORVU4Hr1G072150	AT4G05160	HORVU4Hr1G072150
12	AT4G28720	AT4G28720	12.1.1	HORVU2Hr1G105780	AT4G28720	HORVU2Hr1G105780
13	AT5G11320	AT5G11320	13.1.1	HORVU3Hr1G057950	AT5G11320	HORVU3Hr1G057950	Flavin-containing monooxygenase [Source:UniProtKB/TrEMBL;Acc:A0A287L6P0]
14	AT5G63380	AT5G63380	14.1.1	HORVU3Hr1G089000	AT5G63380	HORVU3Hr1G089000	Predicted protein (Fragment) [Source:UniProtKB/TrEMBL;Acc:F2CPV6]
14	AT5G63380	AT5G63380	14.1.2	HORVU3Hr1G100420	AT5G63380	HORVU3Hr1G100420
14	AT5G63380	AT5G63380	14.1.3	HORVU4Hr1G012630	AT5G63380	HORVU4Hr1G012630
14	AT5G63380	AT5G63380	14.1.4	HORVU4Hr1G012660	AT5G63380	HORVU4Hr1G012660
14	AT5G63380	AT5G63380	14.1.5	HORVU4Hr1G012680	AT5G63380	HORVU4Hr1G012680
15	AT5G17300	AT5G17300	15.1.1	N/A	AT5G17300	N/A	N/A
16	AT5G20960	AT5G20960	16.1.1	HORVU5Hr1G103920	AT5G20960	HORVU5Hr1G103920
17	AT1G04610	AT1G04610	17.1.1	HORVU2Hr1G001820	AT1G04610	HORVU2Hr1G001820	Flavin-containing monooxygenase [Source:UniProtKB/TrEMBL;Acc:A0A287GWF9]
17	AT1G04610	AT1G04610	17.1.2	HORVU2Hr1G116980	AT1G04610	HORVU2Hr1G116980	Flavin-containing monooxygenase [Source:UniProtKB/TrEMBL;Acc:A0A287JKC2]
17	AT1G04610	AT1G04610	17.1.3	HORVU5Hr1G050630	AT1G04610	HORVU5Hr1G050630
17	AT1G04610	AT1G04610	17.1.4	HORVU5Hr1G125560	AT1G04610	HORVU5Hr1G125560
17	AT1G04610	AT1G04610	17.1.5	HORVU7Hr1G007860	AT1G04610	HORVU7Hr1G007860
18	AT1G23320	AT1G23320	18.1.1	HORVU1Hr1G024990	AT1G23320	HORVU1Hr1G024990
18	AT1G23320	AT1G23320	18.1.2	HORVU1Hr1G072230	AT1G23320	HORVU1Hr1G072230
18	AT1G23320	AT1G23320	18.1.3	HORVU3Hr1G016490	AT1G23320	HORVU3Hr1G016490	Predicted protein [Source:UniProtKB/TrEMBL;Acc:F2CXC3]
19	AT5G05730	AT5G05730	19.1.1	HORVU4Hr1G061120	AT5G05730	HORVU4Hr1G061120
20	AT4G39950	AT4G39950	20.1.1	CYP79A12	AT4G39950	HORVU1Hr1G007900
20	AT4G39950	AT4G39950	20.1.2	HORVU1Hr1G075060	AT4G39950	HORVU1Hr1G075060
20	AT4G39950	AT4G39950	20.1.3	HORVU2Hr1G003430	AT4G39950	HORVU2Hr1G003430
20	AT4G39950	AT4G39950	20.1.4	HORVU2Hr1G003470	AT4G39950	HORVU2Hr1G003470
20	AT4G39950	AT4G39950	20.1.5	HORVU2Hr1G003480	AT4G39950	HORVU2Hr1G003480
20	AT4G39950	AT4G39950	20.1.6	HORVU2Hr1G003500	AT4G39950	HORVU2Hr1G003500
20	AT4G39950	AT4G39950	20.1.7	HORVU2Hr1G037240	AT4G39950	HORVU2Hr1G037240
20	AT4G39950	AT4G39950	20.1.8	HORVU4Hr1G023730	AT4G39950	HORVU4Hr1G023730
20	AT4G39950	AT4G39950	20.1.9	HORVU4Hr1G023760	AT4G39950	HORVU4Hr1G023760
20	AT4G39950	AT4G39950	20.1.10	HORVU5Hr1G074170	AT4G39950	HORVU5Hr1G074170
20	AT4G39950	AT4G39950	20.1.11	HORVU7Hr1G007910	AT4G39950	HORVU7Hr1G007910
21	AT1G25250	AT1G25250	21.1.1	HORVU4Hr1G064740	AT1G25250	HORVU4Hr1G064740
22	AT3G44310	AT3G44310	22.1.1	HORVU6Hr1G059730	AT3G44310	HORVU6Hr1G059730
22	AT3G44310	AT3G44310	22.1.2	HORVU6Hr1G059740	AT3G44310	HORVU6Hr1G059740	Predicted protein [Source:UniProtKB/TrEMBL;Acc:F2DJE0]
22	AT3G44310	AT3G44310	22.1.3	HORVU6Hr1G059760	AT3G44310	HORVU6Hr1G059760
23	AT2G01940	AT2G01940	23.1.1	HORVU4Hr1G064740	AT2G01940	HORVU4Hr1G064740
24	AT3G08510	AT3G08510	24.1.1	HORVU1Hr1G014570	AT3G08510	HORVU1Hr1G014570	Phosphoinositide phospholipase C [Source:UniProtKB/TrEMBL;Acc:A0A287EPP8]
24	AT3G08510	AT3G08510	24.1.2	HORVU1Hr1G014580	AT3G08510	HORVU1Hr1G014580	Phosphoinositide phospholipase C [Source:UniProtKB/TrEMBL;Acc:A0A287EPS8]
25	AT2G33230	AT2G33230	25.1.1	HORVU2Hr1G001820	AT2G33230	HORVU2Hr1G001820	Flavin-containing monooxygenase [Source:UniProtKB/TrEMBL;Acc:A0A287GWF9]
25	AT2G33230	AT2G33230	25.1.2	HORVU2Hr1G116980	AT2G33230	HORVU2Hr1G116980	Flavin-containing monooxygenase [Source:UniProtKB/TrEMBL;Acc:A0A287JKC2]
25	AT2G33230	AT2G33230	25.1.3	HORVU5Hr1G050630	AT2G33230	HORVU5Hr1G050630
25	AT2G33230	AT2G33230	25.1.4	HORVU5Hr1G125560	AT2G33230	HORVU5Hr1G125560
25	AT2G33230	AT2G33230	25.1.5	HORVU7Hr1G007860	AT2G33230	HORVU7Hr1G007860
26	AT3G46110	AT3G46110	26.1.1	HORVU3Hr1G086700	AT3G46110	HORVU3Hr1G086700	Predicted protein [Source:UniProtKB/TrEMBL;Acc:F2D8J0]
26	AT3G46110	AT3G46110	26.1.2	HORVU3Hr1G116730	AT3G46110	HORVU3Hr1G116730	Predicted protein [Source:UniProtKB/TrEMBL;Acc:F2CQ55]
27	AT3G59060	AT3G59060	27.1.1	HORVU1Hr1G017900	AT3G59060	HORVU1Hr1G017900	Helix-loop-helix DNA-binding domain containing protein [Source: Projected from Oryza sativa (Os05g0139100)]
27	AT3G59060	AT3G59060	27.1.2	HORVU2Hr1G060680	AT3G59060	HORVU2Hr1G060680
27	AT3G59060	AT3G59060	27.1.3	HORVU5Hr1G011780	AT3G59060	HORVU5Hr1G011780
27	AT3G59060	AT3G59060	27.1.4	HORVU5Hr1G093310	AT3G59060	HORVU5Hr1G093310
27	AT3G59060	AT3G59060	27.1.5	HORVU5Hr1G102240	AT3G59060	HORVU5Hr1G102240	Phytochrome-interacting factor-like bHLH protein, Stress-responsive transcription factor, Regulator of reduced internode elongation under drought condition [Source: Projected from Oryza sativa (Os03g0782500)]
28	AT2G43010	AT2G43010	28.1.1	HORVU1Hr1G017900	AT2G43010	HORVU1Hr1G017900	Helix-loop-helix DNA-binding domain containing protein [Source: Projected from Oryza sativa (Os05g0139100)]
28	AT2G43010	AT2G43010	28.1.2	HORVU2Hr1G060680	AT2G43010	HORVU2Hr1G060680
28	AT2G43010	AT2G43010	28.1.3	HORVU5Hr1G011780	AT2G43010	HORVU5Hr1G011780
28	AT2G43010	AT2G43010	28.1.4	HORVU5Hr1G093310	AT2G43010	HORVU5Hr1G093310
28	AT2G43010	AT2G43010	28.1.5	HORVU5Hr1G102240	AT2G43010	HORVU5Hr1G102240	Phytochrome-interacting factor-like bHLH protein, Stress-responsive transcription factor, Regulator of reduced internode elongation under drought condition [Source: Projected from Oryza sativa (Os03g0782500)]
29	AT2G20610	AT2G20610	29.1.1	N/A	AT2G20610	N/A	N/A
30	AT5G54810	AT5G54810	30.1.1	HORVU7Hr1G073460	AT5G54810	HORVU7Hr1G073460	Tryptophan synthase [Source:UniProtKB/TrEMBL;Acc:A0A287WVK2]
31	AT2G42330	AT2G42330	31.1.1	HORVU5Hr1G011630	AT2G42330	HORVU5Hr1G011630
32	AT1G68130	AT1G68130	32.1.1	HORVU4Hr1G064740	AT1G68130	HORVU4Hr1G064740
33	AT1G70560	AT1G70560	33.1.1	HORVU1Hr1G024990	AT1G70560	HORVU1Hr1G024990
33	AT1G70560	AT1G70560	33.1.2	HORVU1Hr1G072230	AT1G70560	HORVU1Hr1G072230
33	AT1G70560	AT1G70560	33.1.3	HORVU3Hr1G016490	AT1G70560	HORVU3Hr1G016490	Predicted protein [Source:UniProtKB/TrEMBL;Acc:F2CXC3]
34	AT1G28300	AT1G28300	34.1.1	HORVU3Hr1G067350	AT1G28300	HORVU3Hr1G067350
35	AT2G22330	AT2G22330	35.1.1	CYP79A12	AT2G22330	HORVU1Hr1G007900
35	AT2G22330	AT2G22330	35.1.2	HORVU1Hr1G075060	AT2G22330	HORVU1Hr1G075060
35	AT2G22330	AT2G22330	35.1.3	HORVU2Hr1G003430	AT2G22330	HORVU2Hr1G003430
35	AT2G22330	AT2G22330	35.1.4	HORVU2Hr1G003470	AT2G22330	HORVU2Hr1G003470
35	AT2G22330	AT2G22330	35.1.5	HORVU2Hr1G003480	AT2G22330	HORVU2Hr1G003480
35	AT2G22330	AT2G22330	35.1.6	HORVU2Hr1G003500	AT2G22330	HORVU2Hr1G003500
35	AT2G22330	AT2G22330	35.1.7	HORVU2Hr1G037240	AT2G22330	HORVU2Hr1G037240
35	AT2G22330	AT2G22330	35.1.8	HORVU4Hr1G023730	AT2G22330	HORVU4Hr1G023730
35	AT2G22330	AT2G22330	35.1.9	HORVU4Hr1G023760	AT2G22330	HORVU4Hr1G023760
35	AT2G22330	AT2G22330	35.1.10	HORVU5Hr1G074170	AT2G22330	HORVU5Hr1G074170
35	AT2G22330	AT2G22330	35.1.11	HORVU7Hr1G007910	AT2G22330	HORVU7Hr1G007910
36	AT4G24670	AT4G24670	36.1.1	HORVU1Hr1G024990	AT4G24670	HORVU1Hr1G024990
36	AT4G24670	AT4G24670	36.1.2	HORVU1Hr1G072230	AT4G24670	HORVU1Hr1G072230
36	AT4G24670	AT4G24670	36.1.3	HORVU3Hr1G016490	AT4G24670	HORVU3Hr1G016490	Predicted protein [Source:UniProtKB/TrEMBL;Acc:F2CXC3]
37	AT3G44300	AT3G44300	37.1.1	HORVU6Hr1G059730	AT3G44300	HORVU6Hr1G059730
37	AT3G44300	AT3G44300	37.1.2	HORVU6Hr1G059740	AT3G44300	HORVU6Hr1G059740	Predicted protein [Source:UniProtKB/TrEMBL;Acc:F2DJE0]
37	AT3G44300	AT3G44300	37.1.3	HORVU6Hr1G059760	AT3G44300	HORVU6Hr1G059760
38	AT4G31500	AT4G31500	38.1.1	N/A	AT4G31500	N/A	N/A
