# Supplementary material for: Root angle is controlled by EGT1 in cereal crops employing an antigravitropic mechanism
Source: Proc Natl Acad Sci U S A. 2022 Jul 26;119(31):e2201350119. doi: 10.1073/pnas.2201350119 (PMC9351459; doi:10.1073/pnas.2201350119)
Supplement: Supplementary File [file pnas.2201350119.sd06.xlsx]

## Sheet: SI Dataset 6
SI Dataset 6: List of genes enriched in hydrogen peroxide metabolic and cell wall organisation or biogenesis processes. Orthologous genes in Arabidopsis and rice were identified using Plaza 4.5 comparative genomics database (https://bioinformatics.psb.ugent.be/plaza/versions/plaza_v4_5_monocots/) and only BHIF (Best-Hits-and-Inparalogs(BHI)family) evidence was retained.
		1= Up-regulated, -1 = Down-regulated and 0 = unregulated			Arabidopsis thaliana		Oryza Sativa ssp. Japonica
GO Term	Gene	TM194 vs Morex	TM3580 vs TM194	TM194 vs TM3580	Ortholog	Ortholog Desscription	Ortholog	Ortholog Desscription
Hydrogen peroxide metabolic process	HORVU1Hr1G066550	-1	-1	0	AT1G05260	Encodes a cold-inducible cationic peroxidase that is involved in the stress response. In response to low temperature, RCI3 transcripts accumulate in the aerial part and in roots of etiolated seedlings but only in roots of light-grown seedlings. The mRNA is cell-to-cell mobile.	LOC_Os05g41990	peroxidase precursor, putative, expressed
	HORVU7Hr1G093400	-1	-1	0	AT4G11290	Peroxidase required for casparian strip lignification as well as partially required for SGN-dependent compensatory lignification.	LOC_Os03g25320	peroxidase precursor, putative, expressed
	HORVU7Hr1G091390	-1	-1	0	AT4G11290	Peroxidase required for casparian strip lignification as well as partially required for SGN-dependent compensatory lignification.	LOC_Os03g25320	peroxidase precursor, putative, expressed
	HORVU1Hr1G016730	-1	-1	0	AT2G18140; AT2G18150; AT4G36430	Peroxidase superfamily protein;(source:Araport11); Peroxidase superfamily protein;(source:Araport11); Peroxidase superfamily protein;(source:Araport11)	LOC_Os05g04410	peroxidase precursor, putative, expressed
	HORVU6Hr1G026600	-1	-1	0	AT5G05340	Encodes a protein with sequence similarity to peroxidases that is involved in lignin biosynthesis. Loss of function mutations show abnormal development of xylem fibers and reduced levels of lignin biosynthetic enxymes.	LOC_Os02g14160	peroxidase precursor, putative, expressed
	HORVU5Hr1G046900	-1	-1	0	AT5G05340	Encodes a protein with sequence similarity to peroxidases that is involved in lignin biosynthesis. Loss of function mutations show abnormal development of xylem fibers and reduced levels of lignin biosynthetic enxymes.	LOC_Os11g02130	peroxidase precursor, putative, expressed
	HORVU2Hr1G026420	-1	-1	0	AT4G11290	Peroxidase required for casparian strip lignification as well as partially required for SGN-dependent compensatory lignification.	LOC_Os07g44550	peroxidase precursor, putative, expressed
	HORVU4Hr1G064950	-1	-1	0	AT5G06720; AT5G06730	Encodes a peroxidase with diverse roles in the wound response, flower development, and syncytium formation.; Peroxidase superfamily protein;(source:Araport11)	LOC_Os03g13200	peroxidase precursor, putative, expressed
	HORVU7Hr1G011840	1	1	0	AT1G71695	Peroxidase superfamily protein;(source:Araport11)	LOC_Os04g59150	peroxidase precursor, putative, expressed
	HORVU2Hr1G125110	1	1	0	AT1G71695	Peroxidase superfamily protein;(source:Araport11)	LOC_Os04g59260	peroxidase precursor, putative, expressed
	HORVU2Hr1G124930	1	1	0	AT1G71695	Peroxidase superfamily protein;(source:Araport11)	LOC_Os04g59150	peroxidase precursor, putative, expressed
	HORVU2Hr1G124980	1	1	0	AT1G71695	Peroxidase superfamily protein;(source:Araport11)	LOC_Os04g59160	peroxidase precursor, putative, expressed
	HORVU7Hr1G083550	1	1	0	AT5G06720; AT5G06730	Encodes a peroxidase with diverse roles in the wound response, flower development, and syncytium formation.; Peroxidase superfamily protein;(source:Araport11)	LOC_Os01g22352	peroxidase precursor, putative, expressed
	HORVU3Hr1G112040	1	1	0	AT1G71695	Peroxidase superfamily protein;(source:Araport11)	LOC_Os01g73170	peroxidase precursor, putative, expressed
	HORVU1Hr1G023750	1	1	0	AT1G05260	Encodes a cold-inducible cationic peroxidase that is involved in the stress response. In response to low temperature, RCI3 transcripts accumulate in the aerial part and in roots of etiolated seedlings but only in roots of light-grown seedlings. The mRNA is cell-to-cell mobile.	LOC_Os05g06970	peroxidase precursor, putative, expressed
	HORVU4Hr1G022270	1	1	0	AT5G05340	Encodes a protein with sequence similarity to peroxidases that is involved in lignin biosynthesis. Loss of function mutations show abnormal development of xylem fibers and reduced levels of lignin biosynthetic enxymes.	LOC_Os12g02080	peroxidase precursor, putative, expressed
	HORVU1Hr1G016870	1	1	0	AT1G05260	Encodes a cold-inducible cationic peroxidase that is involved in the stress response. In response to low temperature, RCI3 transcripts accumulate in the aerial part and in roots of etiolated seedlings but only in roots of light-grown seedlings. The mRNA is cell-to-cell mobile.	LOC_Os05g04490	peroxidase precursor, putative, expressed
	HORVU5Hr1G097120	1	1	0	AT3G03670; AT5G17820	Peroxidase superfamily protein;(source:Araport11); Peroxidase superfamily protein, overexpression increases ROS.	LOC_Os09g15500	peroxidase precursor, putative, expressed
	HORVU2Hr1G025730	-1	-1	0	AT1G05260	Encodes a cold-inducible cationic peroxidase that is involved in the stress response. In response to low temperature, RCI3 transcripts accumulate in the aerial part and in roots of etiolated seedlings but only in roots of light-grown seedlings. The mRNA is cell-to-cell mobile.	LOC_Os07g44499	peroxidase, putative, expressed
	HORVU2Hr1G025740	-1	-1	0	AT1G05260	Encodes a cold-inducible cationic peroxidase that is involved in the stress response. In response to low temperature, RCI3 transcripts accumulate in the aerial part and in roots of etiolated seedlings but only in roots of light-grown seedlings. The mRNA is cell-to-cell mobile.	LOC_Os07g44499	peroxidase, putative, expressed
	HORVU3Hr1G074960	1	1	0	AT4G33420	Peroxidase superfamily protein;(source:Araport11)	LOC_Os07g44499	peroxidase, putative, expressed
cell wall organization or biogenesis	HORVU0HR1G016310	1	1	0	AT3G54420	encodes an EP3 chitinase that is expressed during somatic embryogenesis in 'nursing' cells surrounding the embryos but not in embryos themselves. The gene is also expressed in mature pollen and growing pollen tubes until they enter the receptive synergid, but not in endosperm and integuments as in carrot. Post-embryonically, expression is found in hydathodes, stipules, root epidermis and emerging…	LOC_Os02g39330	CHIT1 - Chitinase family protein precursor, expressed
	HORVU2HR1G085270	1	1	0	AT2G43580; AT2G43590	Chitinase family protein;(source:Araport11); Chitinase family protein;(source:Araport11)	LOC_Os04g41680	CHIT3 - Chitinase family protein precursor, expressed
	HORVU5HR1G119860	1	1	0	AT1G20190	member of Alpha-Expansin Gene Family. Naming convention from the Expansin Working Group (Kende et al, 2004. Plant Mol Bio)	LOC_Os03g31480	expansin precursor, putative, expressed
	HORVU4HR1G072400	1	1	0	AT1G20190	member of Alpha-Expansin Gene Family. Naming convention from the Expansin Working Group (Kende et al, 2004. Plant Mol Bio)	LOC_Os03g06020	expansin precursor, putative, expressed
	HORVU4HR1G072660	1	1	0	AT1G20190	member of Alpha-Expansin Gene Family. Naming convention from the Expansin Working Group (Kende et al, 2004. Plant Mol Bio)	LOC_Os03g31480	expansin precursor, putative, expressed
	HORVU2HR1G010800	-1	-1	0	AT1G20190	member of Alpha-Expansin Gene Family. Naming convention from the Expansin Working Group (Kende et al, 2004. Plant Mol Bio)	LOC_Os04g15840	expansin precursor, putative, expressed
	HORVU7HR1G092600	-1	-1	0	AT1G20190	member of Alpha-Expansin Gene Family. Naming convention from the Expansin Working Group (Kende et al, 2004. Plant Mol Bio)	LOC_Os02g16780	expansin precursor, putative, expressed
	HORVU1HR1G069830	-1	-1	0	AT1G69530	Member of Alpha-Expansin Gene Family. Naming convention from the Expansin Working Group (Kende et al, Plant Mol Bio). Involved in the formation of nematode-induced syncytia in roots of Arabidopsis thaliana.	LOC_Os05g39990	expansin precursor, putative, expressed
	HORVU3HR1G018810	1	1	0	AT5G03170	Encodes FLA11, a member of fasciclin-like arabinogalactan proteins (FLAs) containing a cell adhesion fasciclin (FAS) domain. Mutations result in altered stem biomechanics with reduced tensile strength and reduced tensile modulus of elasticity, as well as altered cell wall architecture and composition, with increased cellulose microfibril angle, reduced arabinose, galactose and cellulose content.I…	LOC_Os01g06580	fasciclin domain containing protein, expressed
	HORVU3HR1G061130	-1	-1	0	AT5G03170	Encodes FLA11, a member of fasciclin-like arabinogalactan proteins (FLAs) containing a cell adhesion fasciclin (FAS) domain. Mutations result in altered stem biomechanics with reduced tensile strength and reduced tensile modulus of elasticity, as well as altered cell wall architecture and composition, with increased cellulose microfibril angle, reduced arabinose, galactose and cellulose content.I…	LOC_Os01g47780	fasciclin domain containing protein, expressed
	HORVU5HR1G072620	-1	-1	0	AT2G04780	fasciclin-like arabinogalactan-protein 7 (Fla7). Possibly involved in embryogenesis and seed development.	LOC_Os09g30486	fasciclin domain containing protein, expressed
	HORVU3HR1G016820	-1	-1	0	AT5G57560; AT1G65310; AT4G30280; AT5G48070; AT4G30290	Encodes a cell wall-modifying enzyme, rapidly upregulated in response to environmental stimuli.; Encodes a xyloglucan endotransglucosylase/hydrolase with only only the endotransglucosylase (XET; EC 2.4.1.207) activity towards xyloglucan and non-detectable endohydrolytic (XEH; EC 3.2.1.151) activity. Expressed in the mature or basal regions of both the main and lateral roots, but not in the tip of…	LOC_Os08g13920	glycosyl hydrolases family 16, putative, expressed
	HORVU7HR1G098390	-1	-1	0	AT5G57560; AT4G25810	Encodes a cell wall-modifying enzyme, rapidly upregulated in response to environmental stimuli.; xyloglucan endotransglycosylase-related protein (XTR6)	LOC_Os06g48170	glycosyl hydrolases family 16, putative, expressed
	HORVU4HR1G090820	-1	-1	0	AT3G44990	Encodes a xyloglucan endotransglycosylase/hydrolase. Protein sequence and phylogenetic analysis indicates that this enzyme resides in Group III-A of the XTH family, with high similarity to Tropaeolum majus (nasturtium) xyloglucanase 1 (TmNXG1).Enzyme kinetic analysis indicates predominant xyloglucan endo-hydrolase activity (EC 3.2.1.151) with only limited potential to act as a xyloglucan endo-tra…	LOC_Os03g01800	glycosyl hydrolases family 16, putative, expressed
	HORVU2HR1G111030	-1	-1	0	AT5G57530; AT4G25820; AT5G57540	xyloglucan endotransglucosylase/hydrolase 12;(source:Araport11); Encodes a xyloglucan endotransglycosylase with a clear preference for non-fucosylated xyloglucan polymer. The mRNA is cell-to-cell mobile.; Encodes a xyloglucan endotransglucosylase/hydrolase with only only the endotransglucosylase (XET; EC 2.4.1.207) activity towards xyloglucan and non-detectable endohydrolytic (XEH; EC 3.2.1.151) …	LOC_Os02g17900	glycosyl hydrolases family 16, putative, expressed
	HORVU7HR1G098330	-1	-1	0	AT5G57550	xyloglucan endotransglycosylase-related protein (XTR3)	LOC_Os06g48200	glycosyl hydrolases family 16, putative, expressed
	HORVU3HR1G014480	1	1	0	AT3G18180; AT3G18170	Glycosyltransferase family 61 protein;(source:Araport11); Glycosyltransferase family 61 protein;(source:Araport11)	LOC_Os03g37010	glycosyltransferase, putative, expressed
	HORVU5HR1G010860	1	1	0	AT1G53830; AT3G14310	encodes a pectin methylesterase; encodes a pectin methylesterase, targeted by a cellulose binding protein (CBP) from the parasitic nematode Heterodera schachtii during parasitism.	LOC_Os01g21034	pectinesterase, putative, expressed
	HORVU7HR1G032330	1	1	0	AT2G26440	Plant invertase/pectin methylesterase inhibitor superfamily;(source:Araport11)	LOC_Os06g09340	pectinesterase, putative, expressed
	HORVU3HR1G091360	1	1	0	AT5G09760; AT5G64640	Plant invertase/pectin methylesterase inhibitor superfamily;(source:Araport11); Plant invertase/pectin methylesterase inhibitor superfamily;(source:Araport11)	LOC_Os01g65790	pectinesterase, putative, expressed
	HORVU6HR1G078630	1	1	0	AT2G03220	member of Glycosyltransferase Family- 37	LOC_Os02g52630	xyloglucan fucosyltransferase, putative, expressed
	HORVU4HR1G028370	1	1	0	AT2G03220	member of Glycosyltransferase Family- 37	LOC_Os06g10980	xyloglucan fucosyltransferase, putative, expressed
	HORVU7HR1G026180	-1	-1	0	AT1G14100; AT2G15370; AT2G15390; AT1G14110; AT2G15350; AT2G03220; AT1G14080	member of Glycosyltransferase Family- 37. FUT8 was previously associated to AT1G14110; Predicted fucosyltransferase, based on similarity to FUT1, but not functionally redundant with FUT1.; Encodes an alpha-(1,2)-fucosyltransferase.; member of xyloglucan fucosyltransferase family; member of Glycosyltransferase Family- 37; member of Glycosyltransferase Family- 37; Encodes an alpha-(1,2)-fucosyltran…	LOC_Os06g10920	xyloglucan fucosyltransferase, putative, expressed
